# Supplementary material for: Broccoli-derived nanovesicles protect against UVB-induced skin photoaging via integrated transcriptomic and proteomic reprogramming of redox and extracellular matrix homeostasis
Source: Front Cell Dev Biol. 2026 Jun 5;14:1806671. doi: 10.3389/fcell.2026.1806671 (PMC13279611; doi:10.3389/fcell.2026.1806671)
Supplement: Supplementary file 1 [file Table1.xlsx]

## Sheet: Supplementary Table S1
Supplementary Table S1. Differentially Expressed Genes in Treat-vs-PBS
gene	Treat_1	Treat_2	Treat_3	PBS_1	PBS_2	PBS_3	Treat	PBS	log2FoldChange	stat	pvalue	padj	gene_name	gene_chr	gene_start	gene_end	gene_strand	gene_biotype	gene_description	regulate
ENSMUSG00000001506	81647	75735	87240	22093	20267	20509	81540.7	20956.3	1.72908	39.1953	0	0	Col1a1	11	94827050	94843868	+	protein_coding	collagen, type I, alpha 1 [Source:MGI Symbol;Acc:MGI:88467]	Up
ENSMUSG00000001510	2519	2463	2416	240	213	279	2466	244	3.10721	39.6585	0	0	Dlx3	11	95010945	95016122	+	protein_coding	distal-less homeobox 3 [Source:MGI Symbol;Acc:MGI:94903]	Up
ENSMUSG00000002265	433	394	430	2571	2533	2600	419	2568	-2.84678	-44.0251	0	0	Peg3	7	6706891	6733430	-	protein_coding	paternally expressed 3 [Source:MGI Symbol;Acc:MGI:104748]	Down
ENSMUSG00000003032	3277	3216	3513	10851	9868	10196	3335.33	10305	-1.85813	-43.2703	0	0	Klf4	4	55527143	55532466	-	protein_coding	Kruppel-like factor 4 (gut) [Source:MGI Symbol;Acc:MGI:1342287]	Down
ENSMUSG00000004270	4023	3895	3854	847	835	835	3924	839	1.99443	38.0432	0	0	Lpcat3	6	124639990	124681381	+	protein_coding	lysophosphatidylcholine acyltransferase 3 [Source:MGI Symbol;Acc:MGI:1315211]	Up
ENSMUSG00000004558	2642	2631	2606	7472	6974	7261	2626.33	7235.67	-1.69281	-43.6224	0	0	Ndrg2	14	52142728	52151615	-	protein_coding	N-myc downstream regulated gene 2 [Source:MGI Symbol;Acc:MGI:1352498]	Down
ENSMUSG00000006221	371	391	434	3328	3020	2943	398.667	3097	-3.18864	-44.6073	0	0	Hspb7	4	141148090	141152622	+	protein_coding	heat shock protein family, member 7 (cardiovascular) [Source:MGI Symbol;Acc:MGI:1352494]	Down
ENSMUSG00000007097	2534	2344	2712	14644	13391	14029	2530	14021.3	-2.70113	-59.5033	0	0	Atp1a2	1	172099276	172125631	-	protein_coding	ATPase, Na+/K+ transporting, alpha 2 polypeptide [Source:MGI Symbol;Acc:MGI:88106]	Down
ENSMUSG00000008206	12346	12433	11869	2767	2748	3056	12216	2857	1.86574	45.4761	0	0	Cers4	8	4543026	4581680	+	protein_coding	ceramide synthase 4 [Source:MGI Symbol;Acc:MGI:1914510]	Up
ENSMUSG00000011034	240	232	260	1964	1867	1991	244	1940.67	-3.22225	-41.5912	0	0	Slc5a1	5	33261563	33320214	+	protein_coding	solute carrier family 5 (sodium/glucose cotransporter), member 1 [Source:MGI Symbol;Acc:MGI:107678]	Down
ENSMUSG00000011632	3111	3432	2936	408	367	372	3159.67	382.333	2.81635	37.7129	0	0	Pinlyp	7	24241083	24245543	-	protein_coding	phospholipase A2 inhibitor and LY6/PLAUR domain containing [Source:MGI Symbol;Acc:MGI:3615324]	Up
ENSMUSG00000017002	188	200	189	2573	2487	2568	192.333	2542.67	-3.95555	-50.1241	0	0	Slpi	2	164195990	164231015	-	protein_coding	secretory leukocyte peptidase inhibitor [Source:MGI Symbol;Acc:MGI:109297]	Down
ENSMUSG00000017588	8348	8629	7762	137	146	142	8246.33	141.667	5.63228	67.0909	0	0	Krt27	11	99236391	99241930	-	protein_coding	keratin 27 [Source:MGI Symbol;Acc:MGI:1339999]	Up
ENSMUSG00000019528	716	690	675	2801	2605	2862	693.667	2756	-2.22065	-38.6349	0	0	Gyg	3	20176248	20209481	-	protein_coding	glycogenin [Source:MGI Symbol;Acc:MGI:1351614]	Down
ENSMUSG00000019761	40518	38942	43269	123375	110319	119347	40909.7	117680	-1.75461	-45.1796	0	0	Krt10	11	99276080	99280190	-	protein_coding	keratin 10 [Source:MGI Symbol;Acc:MGI:96685]	Down
ENSMUSG00000019872	1391	1422	1442	4770	4620	4951	1418.33	4780.33	-1.98352	-43.7671	0	0	Smpdl3a	10	57670431	57687926	+	protein_coding	sphingomyelin phosphodiesterase, acid-like 3A [Source:MGI Symbol;Acc:MGI:1931437]	Down
ENSMUSG00000020427	1685	1562	1703	14390	13860	14544	1650	14264.7	-3.34282	-85.1662	0	0	Igfbp3	11	7156086	7163923	-	protein_coding	insulin-like growth factor binding protein 3 [Source:MGI Symbol;Acc:MGI:96438]	Down
ENSMUSG00000020553	2963	3212	2925	345	346	376	3033.33	355.667	2.8618	40.4628	0	0	Pctp	11	89873491	89893720	-	protein_coding	phosphatidylcholine transfer protein [Source:MGI Symbol;Acc:MGI:107375]	Up
ENSMUSG00000020593	838	806	853	3308	3197	3181	832.333	3228.67	-2.18696	-40.1055	0	0	Lpin1	12	16585670	16696967	-	protein_coding	lipin 1 [Source:MGI Symbol;Acc:MGI:1891340]	Down
ENSMUSG00000020840	3359	3416	3270	8137	7607	8033	3348.33	7925.67	-1.47367	-38.9606	0	0	Blmh	11	76815635	76878205	+	protein_coding	bleomycin hydrolase [Source:MGI Symbol;Acc:MGI:1345186]	Down
ENSMUSG00000021091	2575	2589	2704	7730	7413	7595	2622.67	7579.33	-1.76197	-44.6563	0	0	Serpina3n	12	104372988	104380588	+	protein_coding	serine (or cysteine) peptidase inhibitor, clade A, member 3N [Source:MGI Symbol;Acc:MGI:105045]	Down
ENSMUSG00000021250	383	385	345	2136	2001	2040	371	2059	-2.70336	-38.2326	0	0	Fos	12	85520664	85524047	+	protein_coding	FBJ osteosarcoma oncogene [Source:MGI Symbol;Acc:MGI:95574]	Down
ENSMUSG00000021477	5924	6051	6126	14257	13702	14209	6033.67	14056	-1.45089	-44.1285	0	0	Ctsl	13	64507151	64518704	-	protein_coding	cathepsin L [Source:MGI Symbol;Acc:MGI:88564]	Down
ENSMUSG00000021508	4497	4662	4767	1022	1004	1059	4642	1028.33	1.94375	38.4527	0	0	Cxcl14	13	56436456	56444364	-	protein_coding	chemokine (C-X-C motif) ligand 14 [Source:MGI Symbol;Acc:MGI:1888514]	Up
ENSMUSG00000021903	1127	1031	1223	7745	7705	7832	1127	7760.67	-3.01502	-59.9795	0	0	Galnt15	14	31750946	31784154	+	protein_coding	polypeptide N-acetylgalactosaminyltransferase 15 [Source:MGI Symbol;Acc:MGI:1926004]	Down
ENSMUSG00000022129	5764	5676	5666	1411	1399	1496	5702	1435.33	1.75929	39.7749	0	0	Dct	14	118250202	118289656	-	protein_coding	dopachrome tautomerase [Source:MGI Symbol;Acc:MGI:102563]	Up
ENSMUSG00000022270	1784	1762	1768	7358	7178	7369	1771.33	7301.67	-2.27442	-56.6503	0	0	Retreg1	15	25843266	25973773	+	protein_coding	reticulophagy regulator 1 [Source:MGI Symbol;Acc:MGI:1913520]	Down
ENSMUSG00000022358	1114	1137	1147	7622	7401	7909	1132.67	7644	-2.98525	-68.2444	0	0	Fbxo32	15	58039275	58078328	-	protein_coding	F-box protein 32 [Source:MGI Symbol;Acc:MGI:1914981]	Down
ENSMUSG00000022468	1469	1517	1429	4966	4790	5223	1471.67	4993	-1.99289	-43.1328	0	0	Endou	15	97608896	97629220	-	protein_coding	endonuclease, polyU-specific [Source:MGI Symbol;Acc:MGI:97746]	Down
ENSMUSG00000022548	2489	2467	2451	10645	10808	10889	2469	10780.7	-2.35781	-61.3357	0	0	Apod	16	31115010	31133626	-	protein_coding	apolipoprotein D [Source:MGI Symbol;Acc:MGI:88056]	Down
ENSMUSG00000022986	3223	3309	3073	30	23	24	3201.67	25.6667	6.73211	38.871	0	0	Krt75	15	101471780	101482339	-	protein_coding	keratin 75 [Source:MGI Symbol;Acc:MGI:1923500]	Up
ENSMUSG00000023041	604	591	587	9018	7131	8596	594	8248.33	-4.02439	-61.52	0	0	Krt6b	15	101584458	101588722	-	protein_coding	keratin 6B [Source:MGI Symbol;Acc:MGI:1333768]	Down
ENSMUSG00000023078	152	122	121	3106	3156	3343	131.667	3201.67	-4.83494	-54.1952	0	0	Cxcl13	5	96104810	96108927	+	protein_coding	chemokine (C-X-C motif) ligand 13 [Source:MGI Symbol;Acc:MGI:1888499]	Down
ENSMUSG00000024190	617	613	652	3673	3288	3507	627.333	3489.33	-2.70603	-46.5696	0	0	Dusp1	17	26724564	26781102	-	protein_coding	dual specificity phosphatase 1 [Source:MGI Symbol;Acc:MGI:105120]	Down
ENSMUSG00000024222	2421	2289	2509	8535	7830	8222	2406.33	8195.67	-1.99871	-46.9492	0	0	Fkbp5	17	28618068	28736501	-	protein_coding	FK506 binding protein 5 [Source:MGI Symbol;Acc:MGI:104670]	Down
ENSMUSG00000025202	3568	3470	3707	404	355	404	3581.67	387.667	2.97735	45.9069	0	0	Scd3	19	44191708	44232455	+	protein_coding	stearoyl-coenzyme A desaturase 3 [Source:MGI Symbol;Acc:MGI:1353437]	Up
ENSMUSG00000025986	3636	3527	3308	570	528	531	3490.33	543	2.45336	39.4816	0	0	Slc39a10	1	46846704	46932012	-	protein_coding	solute carrier family 39 (zinc transporter), member 10 [Source:MGI Symbol;Acc:MGI:1914515]	Up
ENSMUSG00000026166	44	71	47	1696	1549	1742	54	1662.33	-5.17399	-39.3516	0	0	Ccl20	1	83094487	83096888	+	protein_coding	chemokine (C-C motif) ligand 20 [Source:MGI Symbol;Acc:MGI:1329031]	Down
ENSMUSG00000026450	770	791	833	3027	2932	3097	798	3018.67	-2.15016	-39.0585	0	0	Chit1	1	134038980	134079278	+	protein_coding	chitinase 1 (chitotriosidase) [Source:MGI Symbol;Acc:MGI:1919134]	Down
ENSMUSG00000026473	10225	10219	10432	19266	18865	19795	10292	19308.7	-1.13857	-37.7774	0	0	Glul	1	153775690	153785469	+	protein_coding	glutamate-ammonia ligase (glutamine synthetase) [Source:MGI Symbol;Acc:MGI:95739]	Down
ENSMUSG00000026822	689	715	582	3026	3038	3178	662	3080.67	-2.44928	-37.9084	0	0	Lcn2	2	32274645	32278264	-	protein_coding	lipocalin 2 [Source:MGI Symbol;Acc:MGI:96757]	Down
ENSMUSG00000026950	2036	1839	2243	9681	9016	9636	2039.33	9444.33	-2.44202	-47.1732	0	0	Neb	2	52026659	52268486	-	protein_coding	nebulin [Source:MGI Symbol;Acc:MGI:97292]	Down
ENSMUSG00000026983	1418	1354	1550	5501	5317	5607	1440.67	5475	-2.15695	-44.2133	0	0	Il36rn	2	24166966	24173438	+	protein_coding	interleukin 36 receptor antagonist [Source:MGI Symbol;Acc:MGI:1859325]	Down
ENSMUSG00000026984	73	80	90	2695	2663	2828	81	2728.67	-5.3049	-49.949	0	0	Il36a	2	24105430	24115714	+	protein_coding	interleukin 36A [Source:MGI Symbol;Acc:MGI:1859324]	Down
ENSMUSG00000027470	671	692	799	8537	7541	7569	720.667	7882.33	-3.68191	-60.189	0	0	Mylk2	2	152753272	152764988	+	protein_coding	myosin, light polypeptide kinase 2, skeletal muscle [Source:MGI Symbol;Acc:MGI:2139434]	Down
ENSMUSG00000027559	21300	20641	21678	5067	4730	5102	21206.3	4966.33	1.86369	55.5588	0	0	Car3	3	14928572	14937583	+	protein_coding	carbonic anhydrase 3 [Source:MGI Symbol;Acc:MGI:88270]	Up
ENSMUSG00000028211	2319	2238	2252	6329	6481	6689	2269.67	6499.67	-1.74912	-41.6606	0	0	Trp53inp1	4	11156431	11174379	+	protein_coding	transformation related protein 53 inducible nuclear protein 1 [Source:MGI Symbol;Acc:MGI:1926609]	Down
ENSMUSG00000028834	276	303	316	10142	9495	9714	298.333	9783.67	-5.2662	-85.5671	0	0	Trim63	4	134042431	134056940	+	protein_coding	tripartite motif-containing 63 [Source:MGI Symbol;Acc:MGI:2447992]	Down
ENSMUSG00000028967	1509	1449	1432	5510	5358	5616	1463.33	5494.67	-2.13969	-49.0251	0	0	Errfi1	4	150938376	150953349	+	protein_coding	ERBB receptor feedback inhibitor 1 [Source:MGI Symbol;Acc:MGI:1921405]	Down
ENSMUSG00000029377	328	294	268	2978	2751	2938	296.667	2889	-3.5143	-49.4951	0	0	Ereg	5	91222481	91241505	+	protein_coding	epiregulin [Source:MGI Symbol;Acc:MGI:107508]	Down
ENSMUSG00000029661	75220	70051	76622	25124	24124	25175	73964.3	24807.7	1.34504	39.9807	0	0	Col1a2	6	4504814	4541544	+	protein_coding	collagen, type I, alpha 2 [Source:MGI Symbol;Acc:MGI:88468]	Up
ENSMUSG00000029683	556	476	604	3732	3534	3748	545.333	3671.33	-2.98193	-46.9182	0	0	Lmod2	6	24597761	24605413	+	protein_coding	leiomodin 2 (cardiac) [Source:MGI Symbol;Acc:MGI:2135672]	Down
ENSMUSG00000030303	18647	18376	17876	3112	2941	3039	18299.7	3030.67	2.36325	67.0906	0	0	Far2	6	147948757	148084256	+	protein_coding	fatty acyl CoA reductase 2 [Source:MGI Symbol;Acc:MGI:2687035]	Up
ENSMUSG00000030484	1639	1501	1544	5024	4590	5108	1561.33	4907.33	-1.88246	-39.6199	0	0	Lypd5	7	24048621	24054534	+	protein_coding	Ly6/Plaur domain containing 5 [Source:MGI Symbol;Acc:MGI:1924192]	Down
ENSMUSG00000030510	501	468	443	2331	2234	2364	470.667	2309.67	-2.52573	-39.0236	0	0	Cers3	7	66393252	66473439	+	protein_coding	ceramide synthase 3 [Source:MGI Symbol;Acc:MGI:2681008]	Down
ENSMUSG00000030695	18657	18249	19316	44838	41349	42979	18740.7	43055.3	-1.43073	-43.5888	0	0	Aldoa	7	126394406	126399923	-	protein_coding	aldolase A, fructose-bisphosphate [Source:MGI Symbol;Acc:MGI:87994]	Down
ENSMUSG00000031097	3960	3486	3472	15937	16455	17713	3639.33	16701.7	-2.42946	-50.8862	0	0	Tnni2	7	141995545	141998147	+	protein_coding	troponin I, skeletal, fast 2 [Source:MGI Symbol;Acc:MGI:105070]	Down
ENSMUSG00000032262	55102	56459	53754	13370	12961	13360	55105	13230.3	1.82745	59.2977	0	0	Elovl4	9	83660745	83688330	-	protein_coding	elongation of very long chain fatty acids (FEN1/Elo2, SUR4/Elo3, yeast)-like 4 [Source:MGI Symbol;Acc:MGI:1933331]	Up
ENSMUSG00000033174	29655	29670	29997	6455	6078	6279	29774	6270.67	2.01656	65.2462	0	0	Mgll	6	88701394	88805342	+	protein_coding	monoglyceride lipase [Source:MGI Symbol;Acc:MGI:1346042]	Up
ENSMUSG00000033579	20180	20173	20728	3124	2911	3000	20360.3	3011.67	2.52635	71.4066	0	0	Fa2h	8	112071767	112120456	-	protein_coding	fatty acid 2-hydroxylase [Source:MGI Symbol;Acc:MGI:2443327]	Up
ENSMUSG00000033685	17414	18205	17714	5644	5397	5614	17777.7	5551.67	1.44839	42.2118	0	0	Ucp2	7	100142544	100151227	+	protein_coding	uncoupling protein 2 (mitochondrial, proton carrier) [Source:MGI Symbol;Acc:MGI:109354]	Up
ENSMUSG00000033765	10992	10411	10556	38211	36591	38138	10653	37646.7	-2.05222	-69.2482	0	0	Calm4	13	3887757	3888673	+	protein_coding	calmodulin 4 [Source:MGI Symbol;Acc:MGI:1931464]	Down
ENSMUSG00000034926	31954	30979	33730	4707	4362	4565	32221	4544.67	2.59504	69.0004	0	0	Dhcr24	4	106418235	106446310	+	protein_coding	24-dehydrocholesterol reductase [Source:MGI Symbol;Acc:MGI:1922004]	Up
ENSMUSG00000035831	15886	16322	15309	226	262	236	15839	241.333	5.80514	87.9025	0	0	Krt25	11	99206342	99213777	-	protein_coding	keratin 25 [Source:MGI Symbol;Acc:MGI:1918060]	Up
ENSMUSG00000037071	138120	136536	132995	28520	27748	29373	135884	28547	2.02017	73.3111	0	0	Scd1	19	44382894	44396318	-	protein_coding	stearoyl-Coenzyme A desaturase 1 [Source:MGI Symbol;Acc:MGI:98239]	Up
ENSMUSG00000037348	2273	2214	2447	169	162	175	2311.33	168.667	3.54575	40.444	0	0	Paqr7	4	134224008	134237546	+	protein_coding	progestin and adipoQ receptor family member VII [Source:MGI Symbol;Acc:MGI:1919154]	Up
ENSMUSG00000038670	1524	1468	1727	7146	6445	6587	1573	6726	-2.32699	-42.5136	0	0	Mybpc2	7	44151123	44174080	-	protein_coding	myosin binding protein C, fast-type [Source:MGI Symbol;Acc:MGI:1336170]	Down
ENSMUSG00000038754	10902	10977	9860	2012	2154	2097	10579.7	2087.67	2.10964	42.1175	0	0	Elovl3	19	46120336	46124133	+	protein_coding	elongation of very long chain fatty acids (FEN1/Elo2, SUR4/Elo3, yeast)-like 3 [Source:MGI Symbol;Acc:MGI:1195976]	Up
ENSMUSG00000039682	5030	5164	4918	1107	1079	1133	5037.33	1106.33	1.95613	40.4267	0	0	Lap3	5	45650716	45670033	+	protein_coding	leucine aminopeptidase 3 [Source:MGI Symbol;Acc:MGI:1914238]	Up
ENSMUSG00000039891	363	327	365	1998	1894	1963	351.667	1951.67	-2.70338	-37.977	0	0	Txlnb	10	17671974	17721413	+	protein_coding	taxilin beta [Source:MGI Symbol;Acc:MGI:2671945]	Down
ENSMUSG00000040026	101	92	106	2239	2224	2400	99.6667	2287.67	-4.75137	-47.3406	0	0	Saa3	7	46361422	46365124	-	protein_coding	serum amyloid A 3 [Source:MGI Symbol;Acc:MGI:98223]	Down
ENSMUSG00000041220	36702	36845	35510	4526	4347	4722	36352.3	4531.67	2.77341	84.3334	0	0	Elovl6	3	129326004	129432144	+	protein_coding	ELOVL family member 6, elongation of long chain fatty acids (yeast) [Source:MGI Symbol;Acc:MGI:2156528]	Up
ENSMUSG00000042212	37	43	31	5498	5268	5567	37	5444.33	-7.4318	-51.9598	0	0	Sprr2d	3	92246447	92248180	+	protein_coding	small proline-rich protein 2D [Source:MGI Symbol;Acc:MGI:1330347]	Down
ENSMUSG00000044103	477	448	390	2428	2302	2481	438.333	2403.67	-2.68579	-39.2039	0	0	Il36g	2	24076488	24083580	+	protein_coding	interleukin 36G [Source:MGI Symbol;Acc:MGI:2449929]	Down
ENSMUSG00000044322	1932	1995	2021	10117	9640	10164	1982.67	9973.67	-2.56132	-66.1764	0	0	Dsc1	18	20217241	20247928	-	protein_coding	desmocollin 1 [Source:MGI Symbol;Acc:MGI:109173]	Down
ENSMUSG00000044594	67	53	56	3135	2923	2946	58.6667	3001.33	-5.90798	-48.9268	0	0	Serpinb3a	1	106973317	106980033	-	protein_coding	serine (or cysteine) peptidase inhibitor, clade B (ovalbumin), member 3A [Source:MGI Symbol;Acc:MGI:3573933]	Down
ENSMUSG00000046834	36839	34910	37562	146782	141123	151047	36437	146317	-2.23635	-72.3683	0	0	Krt1	15	101753861	101759229	-	protein_coding	keratin 1 [Source:MGI Symbol;Acc:MGI:96698]	Down
ENSMUSG00000047045	5589	5639	5630	794	666	730	5619.33	730	2.71417	50.8875	0	0	Tmem164	X	141464402	141626490	+	protein_coding	transmembrane protein 164 [Source:MGI Symbol;Acc:MGI:2148020]	Up
ENSMUSG00000047419	1235	1050	1278	8618	8391	8358	1187.67	8455.67	-3.06336	-57.2574	0	0	Cmya5	13	93177221	93281232	-	protein_coding	cardiomyopathy associated 5 [Source:MGI Symbol;Acc:MGI:1923719]	Down
ENSMUSG00000048455	349	337	328	5085	4935	5463	338	5161	-4.16299	-66.2726	0	0	Sprr1b	3	92344116	92346096	-	protein_coding	small proline-rich protein 1B [Source:MGI Symbol;Acc:MGI:106659]	Down
ENSMUSG00000048578	6013	6127	6185	1528	1552	1598	6108.33	1559.33	1.73887	39.2719	0	0	Mlec	5	115281040	115296238	-	protein_coding	malectin [Source:MGI Symbol;Acc:MGI:1924015]	Up
ENSMUSG00000049134	718	704	827	3805	3504	3706	749.667	3671.67	-2.52266	-42.6099	0	0	Nrap	19	56308467	56378469	-	protein_coding	nebulin-related anchoring protein [Source:MGI Symbol;Acc:MGI:1098765]	Down
ENSMUSG00000050296	1369	1230	1351	4456	4389	4628	1316.67	4491	-2.00118	-40.9189	0	0	Abca12	1	71281435	71454069	-	protein_coding	ATP-binding cassette, sub-family A (ABC1), member 12 [Source:MGI Symbol;Acc:MGI:2676312]	Down
ENSMUSG00000050756	2032	2028	1880	7475	7094	7966	1980	7511.67	-2.15382	-47.765	0	0	Defb6	8	19275494	19278225	+	protein_coding	defensin beta 6 [Source:MGI Symbol;Acc:MGI:2151044]	Down
ENSMUSG00000051879	20617	21998	19560	285	318	363	20725	322	5.7777	54.7668	0	0	Krt71	15	101642384	101651544	-	protein_coding	keratin 71 [Source:MGI Symbol;Acc:MGI:1861586]	Up
ENSMUSG00000052415	14110	15040	14287	485	452	474	14479	470.333	4.71359	86.7796	0	0	Tchh	3	93349637	93356384	+	protein_coding	trichohyalin [Source:MGI Symbol;Acc:MGI:2177944]	Up
ENSMUSG00000052934	670	604	726	3358	3141	3397	666.667	3298.67	-2.53743	-41.9689	0	0	Fbxo31	8	122276179	122305545	-	protein_coding	F-box protein 31 [Source:MGI Symbol;Acc:MGI:1354708]	Down
ENSMUSG00000054905	3328	3317	3069	31482	30812	30753	3238	31015.7	-3.49115	-92.5442	0	0	Stfa3	16	36270899	36275754	-	protein_coding	stefin A3 [Source:MGI Symbol;Acc:MGI:106196]	Down
ENSMUSG00000055561	3473	3396	3321	7896	7568	7815	3396.67	7759.67	-1.42282	-38.4501	0	0	Spink5	18	44096302	44155568	+	protein_coding	serine peptidase inhibitor, Kazal type 5 [Source:MGI Symbol;Acc:MGI:1919682]	Down
ENSMUSG00000055937	6223	6697	6233	19	27	14	6384.33	20	8.08757	42.0856	0	0	Krt28	11	99255698	99265729	-	protein_coding	keratin 28 [Source:MGI Symbol;Acc:MGI:1918093]	Up
ENSMUSG00000056054	220	235	205	33149	32935	35546	220	33876.7	-7.49731	-114.364	0	0	S100a8	3	90576285	90577342	+	protein_coding	S100 calcium binding protein A8 (calgranulin A) [Source:MGI Symbol;Acc:MGI:88244]	Down
ENSMUSG00000056071	343	327	285	53582	52808	54487	318.333	53625.7	-7.62734	-136.909	0	0	S100a9	3	90599939	90603028	-	protein_coding	S100 calcium binding protein A9 (calgranulin B) [Source:MGI Symbol;Acc:MGI:1338947]	Down
ENSMUSG00000056270	2971	3195	2758	52	62	54	2974.67	56	5.5002	42.9864	0	0	Prr9	3	92029511	92031254	-	protein_coding	proline rich 9 [Source:MGI Symbol;Acc:MGI:1925680]	Up
ENSMUSG00000059316	11678	11720	11909	3536	3136	3280	11769	3317.33	1.59641	40.024	0	0	Slc27a4	2	29692646	29707534	+	protein_coding	solute carrier family 27 (fatty acid transporter), member 4 [Source:MGI Symbol;Acc:MGI:1347347]	Up
ENSMUSG00000060560	3726	3851	3613	452	416	427	3730	431.667	2.88049	45.8116	0	0	Ces4a	8	105858432	105876741	+	protein_coding	carboxylesterase 4A [Source:MGI Symbol;Acc:MGI:2384581]	Up
ENSMUSG00000060962	13810	13550	13930	32974	31205	33155	13763.3	32444.7	-1.46779	-51.8057	0	0	Dmkn	7	30463181	30480488	+	protein_coding	dermokine [Source:MGI Symbol;Acc:MGI:1920962]	Down
ENSMUSG00000061723	6072	5735	6290	25475	24630	27198	6032.33	25767.7	-2.32524	-61.2531	0	0	Tnnt3	7	142052573	142069746	+	protein_coding	troponin T3, skeletal, fast [Source:MGI Symbol;Acc:MGI:109550]	Down
ENSMUSG00000062345	813	764	791	5482	5298	5689	789.333	5489.67	-3.02872	-61.423	0	0	Serpinb2	1	107439153	107463208	+	protein_coding	serine (or cysteine) peptidase inhibitor, clade B, member 2 [Source:MGI Symbol;Acc:MGI:97609]	Down
ENSMUSG00000063651	839	936	844	3259	3151	3412	873	3274	-2.13737	-37.8853	0	0	Cnfn	7	25067045	25069149	-	protein_coding	cornifelin [Source:MGI Symbol;Acc:MGI:1919633]	Down
ENSMUSG00000063661	5221	5659	4912	53	41	55	5264	49.6667	6.49747	49.7351	0	0	Krt73	15	101701743	101710781	-	protein_coding	keratin 73 [Source:MGI Symbol;Acc:MGI:3607712]	Up
ENSMUSG00000064246	1053	1099	1094	4030	3868	4035	1082	3977.67	-2.10897	-43.2067	0	0	Chil1	1	134109914	134117919	+	protein_coding	chitinase-like 1 [Source:MGI Symbol;Acc:MGI:1340899]	Down
ENSMUSG00000068697	960	825	936	3742	3530	3946	907	3739.33	-2.27408	-39.9318	0	0	Myoz1	14	20699175	20706608	-	protein_coding	myozenin 1 [Source:MGI Symbol;Acc:MGI:1929471]	Down
ENSMUSG00000068699	633	648	748	4443	3918	4116	676.333	4159	-2.85077	-45.5901	0	0	Flnc	6	29433255	29461882	+	protein_coding	filamin C, gamma [Source:MGI Symbol;Acc:MGI:95557]	Down
ENSMUSG00000071019	12706	12771	11829	3620	3600	3786	12435.3	3668.67	1.53024	38.0552	0	0	Sdr16c6	4	4055929	4077522	-	protein_coding	short chain dehydrogenase/reductase family 16C, member 6 [Source:MGI Symbol;Acc:MGI:2685269]	Up
ENSMUSG00000071561	6236	6042	5519	37385	39173	40753	5932.33	39103.7	-2.95199	-67.497	0	0	Cstdc5	16	36179744	36188110	-	protein_coding	cystatin domain containing 5 [Source:MGI Symbol;Acc:MGI:3696883]	Down
ENSMUSG00000072720	231	228	281	3646	3236	3247	246.667	3376.33	-4.00562	-50.8938	0	0	Myo18b	5	112836742	113044228	-	protein_coding	myosin XVIIIb [Source:MGI Symbol;Acc:MGI:1921626]	Down
ENSMUSG00000073602	1840	1751	1843	7634	7651	7864	1811.33	7716.33	-2.32207	-56.1897	0	0	Serpinb3b	1	107081670	107206091	-	protein_coding	serine (or cysteine) peptidase inhibitor, clade B (ovalbumin), member 3B [Source:MGI Symbol;Acc:MGI:2683293]	Down
ENSMUSG00000074199	8897	8863	8490	23467	23032	23861	8750	23453.3	-1.65343	-52.2833	0	0	Krtdap	7	30487321	30490522	+	protein_coding	keratinocyte differentiation associated protein [Source:MGI Symbol;Acc:MGI:1928282]	Down
ENSMUSG00000075307	968	887	945	4234	4280	4390	933.333	4301.33	-2.43562	-47.5896	0	0	Klhl41	2	69500464	69514574	+	protein_coding	kelch-like 41 [Source:MGI Symbol;Acc:MGI:2683854]	Down
ENSMUSG00000078566	1271	1189	1162	5375	4935	5355	1207.33	5221.67	-2.34316	-48.8572	0	0	Bnip3	7	138492565	138511248	-	protein_coding	BCL2/adenovirus E1B interacting protein 3 [Source:MGI Symbol;Acc:MGI:109326]	Down
ENSMUSG00000079594	319	321	244	2062	2042	2165	294.667	2089.67	-3.05697	-38.1614	0	0	Cstdc6	16	36142027	36154694	-	protein_coding	cystatin domain containing 6 [Source:MGI Symbol;Acc:MGI:3696881]	Down
ENSMUSG00000022902	40	40	39	1510	1544	1663	39.6667	1572.33	-5.53966	-37.4633	3.65365e-307	7.73237e-305	Stfa2	16	36224354	36228819	-	protein_coding	stefin A2 [Source:MGI Symbol;Acc:MGI:106197]	Down
ENSMUSG00000018868	2377	2389	2485	338	307	345	2417	330	2.64227	37.2615	6.90844e-304	1.44912e-301	Pnpla5	15	83996557	84007376	-	protein_coding	patatin-like phospholipase domain containing 5 [Source:MGI Symbol;Acc:MGI:1923022]	Up
ENSMUSG00000030730	9969	8850	10987	83464	78123	83346	9935.33	81644.3	-3.26949	-37.0792	6.0816e-301	1.26449e-298	Atp2a1	7	126045030	126062280	-	protein_coding	ATPase, Ca++ transporting, cardiac muscle, fast twitch 1 [Source:MGI Symbol;Acc:MGI:105058]	Down
ENSMUSG00000034362	1532	1652	1464	4782	4746	4755	1549.33	4761	-1.85075	-36.8155	1.0424e-296	2.14853e-294	Csta1	16	35940316	35951611	-	protein_coding	cystatin A1 [Source:MGI Symbol;Acc:MGI:3524930]	Down
ENSMUSG00000043430	14222	14287	14140	5307	4988	5122	14216.3	5139	1.23716	36.7041	6.28798e-295	1.28486e-292	Psapl1	5	36361365	36363912	+	protein_coding	prosaposin-like 1 [Source:MGI Symbol;Acc:MGI:1924193]	Up
ENSMUSG00000001891	2281	2179	2240	5384	5234	5516	2233.33	5378	-1.49875	-36.6962	8.40214e-295	1.70219e-292	Ugp2	11	21271138	21321201	-	protein_coding	UDP-glucose pyrophosphorylase 2 [Source:MGI Symbol;Acc:MGI:2183447]	Down
ENSMUSG00000079013	2019	1958	1999	195	200	230	1992	208.333	3.02659	36.6557	3.71782e-294	7.46808e-292	Serpina3j	12	104280812	104286984	+	protein_coding	serine (or cysteine) peptidase inhibitor, clade A (alpha-1 antiproteinase, antitrypsin), member 3J [Source:MGI Symbol;Acc:MGI:2182843]	Up
ENSMUSG00000028494	6984	7181	7091	2111	1869	2046	7085.33	2008.67	1.58842	36.5857	4.83431e-293	9.62921e-291	Plin2	4	86566623	86588297	-	protein_coding	perilipin 2 [Source:MGI Symbol;Acc:MGI:87920]	Up
ENSMUSG00000059895	1231	1104	1379	4978	4542	5111	1238	4877	-2.20815	-36.5378	2.78138e-292	5.49393e-290	Ptp4a3	15	73594994	73630615	+	protein_coding	protein tyrosine phosphatase 4a3 [Source:MGI Symbol;Acc:MGI:1277098]	Down
ENSMUSG00000116336	7940	8423	7350	27	34	14	7904.33	25	8.07139	36.4881	1.71429e-291	3.35817e-289	Gm49425	15	101413801	101422054	-	protein_coding	predicted gene, 49425 [Source:MGI Symbol;Acc:MGI:6155060]	Up
ENSMUSG00000024471	661	649	785	2980	2957	3048	698.333	2995	-2.33161	-36.4441	8.53046e-291	1.65736e-288	Myot	18	44467141	44488791	+	protein_coding	myotilin [Source:MGI Symbol;Acc:MGI:1889800]	Down
ENSMUSG00000048013	5074	5512	4871	16	16	10	5152.33	14	8.29297	36.1988	6.35423e-287	1.22451e-284	Krt35	11	99983019	99987067	-	protein_coding	keratin 35 [Source:MGI Symbol;Acc:MGI:1858899]	Up
ENSMUSG00000024981	7141	7292	7094	2190	2058	2287	7175.67	2178.33	1.48959	35.9243	1.27658e-282	2.44022e-280	Acsl5	19	55240370	55286152	+	protein_coding	acyl-CoA synthetase long-chain family member 5 [Source:MGI Symbol;Acc:MGI:1919129]	Up
ENSMUSG00000019368	2368	2356	2387	334	358	377	2370.33	356.333	2.50283	35.8181	5.78124e-281	1.09626e-278	Sec14l4	11	3981462	3998024	+	protein_coding	SEC14-like lipid binding 4 [Source:MGI Symbol;Acc:MGI:2144095]	Up
ENSMUSG00000027737	250	250	246	1594	1464	1565	248.667	1541	-2.86208	-35.6434	2.98181e-278	5.60934e-276	Slc7a11	3	49846975	50398063	-	protein_coding	solute carrier family 7 (cationic amino acid transporter, y+ system), member 11 [Source:MGI Symbol;Acc:MGI:1347355]	Down
ENSMUSG00000031765	1583	1711	1395	5623	5771	5629	1563	5674.33	-2.09166	-35.5916	1.8907e-277	3.52875e-275	Mt1	8	94905710	94906955	+	protein_coding	metallothionein 1 [Source:MGI Symbol;Acc:MGI:97171]	Down
ENSMUSG00000070609	1609	1575	1579	112	110	109	1587.67	110.333	3.616	35.4459	3.35842e-275	6.21911e-273	Aadacl4	4	144340277	144349968	+	protein_coding	arylacetamide deacetylase like 4 [Source:MGI Symbol;Acc:MGI:3650257]	Up
ENSMUSG00000040170	516	543	523	2129	2037	2181	527.333	2115.67	-2.23487	-35.2607	2.35273e-272	4.323e-270	Fmo2	1	162701886	162726295	-	protein_coding	flavin containing monooxygenase 2 [Source:MGI Symbol;Acc:MGI:1916776]	Down
ENSMUSG00000066364	1629	1528	1567	74	84	62	1574.67	73.3333	4.19275	35.2293	7.11299e-272	1.29692e-269	Serpina3b	12	104094255	104105804	+	protein_coding	serine (or cysteine) peptidase inhibitor, clade A, member 3B [Source:MGI Symbol;Acc:MGI:2182835]	Up
ENSMUSG00000025481	1531	1577	1459	4139	3963	4151	1522.33	4084.33	-1.65455	-35.0999	6.76013e-270	1.22317e-267	Urah	7	140414931	140417879	+	protein_coding	urate (5-hydroxyiso-) hydrolase [Source:MGI Symbol;Acc:MGI:1916142]	Down
ENSMUSG00000059956	356	285	344	1812	1794	1950	328.333	1852	-2.72677	-35.0919	8.97131e-270	1.61096e-267	Serpinb12	1	106862179	106884810	+	protein_coding	serine (or cysteine) peptidase inhibitor, clade B (ovalbumin), member 12 [Source:MGI Symbol;Acc:MGI:1919119]	Down
ENSMUSG00000048373	2426	2584	2523	6041	5680	6036	2511	5919	-1.46754	-35.0107	1.54558e-268	2.7545e-266	Fgfbp1	5	44136200	44139121	-	protein_coding	fibroblast growth factor binding protein 1 [Source:MGI Symbol;Acc:MGI:1096350]	Down
ENSMUSG00000031791	837	760	929	3460	3117	3274	842	3283.67	-2.19407	-34.941	1.77428e-267	3.13849e-265	Tmem38a	8	73325899	73341126	+	protein_coding	transmembrane protein 38A [Source:MGI Symbol;Acc:MGI:1921416]	Down
ENSMUSG00000022665	4783	4669	5076	1245	1206	1222	4842.67	1224.33	1.75277	34.8918	9.8948e-267	1.73731e-264	Ccdc80	16	44913765	44948440	+	protein_coding	coiled-coil domain containing 80 [Source:MGI Symbol;Acc:MGI:1915146]	Up
ENSMUSG00000054146	11887	12215	12168	4249	3870	4338	12090	4152.33	1.3118	34.7833	4.35174e-265	7.5845e-263	Krt15	11	100022584	100026754	-	protein_coding	keratin 15 [Source:MGI Symbol;Acc:MGI:96689]	Up
ENSMUSG00000024661	14573	14926	14489	25812	24994	25880	14662.7	25562	-1.03271	-34.7224	3.61227e-264	6.24975e-262	Fth1	19	9957962	9962462	+	protein_coding	ferritin heavy polypeptide 1 [Source:MGI Symbol;Acc:MGI:95588]	Down
ENSMUSG00000033863	1397	1442	1504	4338	4267	4100	1447.67	4235	-1.78012	-34.6989	8.18994e-264	1.40671e-261	Klf9	19	23118590	23145498	+	protein_coding	Kruppel-like factor 9 [Source:MGI Symbol;Acc:MGI:1333856]	Down
ENSMUSG00000026600	4558	4683	4466	1136	1181	1203	4569	1173.33	1.73018	34.5873	3.91745e-262	6.68024e-260	Soat1	1	156252095	156301901	-	protein_coding	sterol O-acyltransferase 1 [Source:MGI Symbol;Acc:MGI:104665]	Up
ENSMUSG00000020061	2503	2232	2490	6619	5964	6652	2408.33	6411.67	-1.64293	-34.5257	3.30151e-261	5.58969e-259	Mybpc1	10	88354141	88441014	-	protein_coding	myosin binding protein C, slow-type [Source:MGI Symbol;Acc:MGI:1336213]	Down
ENSMUSG00000000184	4839	4723	4438	1027	1088	1149	4666.67	1088	1.86962	34.4835	1.41757e-260	2.38303e-258	Ccnd2	6	127102125	127129156	-	protein_coding	cyclin D2 [Source:MGI Symbol;Acc:MGI:88314]	Up
ENSMUSG00000022180	2427	2591	2369	393	364	349	2462.33	368.667	2.50874	34.4772	1.76109e-260	2.93966e-258	Slc7a8	14	54959666	55019403	-	protein_coding	solute carrier family 7 (cationic amino acid transporter, y+ system), member 8 [Source:MGI Symbol;Acc:MGI:1355323]	Up
ENSMUSG00000007877	1665	1522	1817	5666	5086	5300	1668	5350.67	-1.91231	-34.4738	1.97958e-260	3.28126e-258	Tcap	11	98274637	98275779	+	protein_coding	titin-cap [Source:MGI Symbol;Acc:MGI:1330233]	Down
ENSMUSG00000024529	1720	1526	1640	4385	4437	4590	1628.67	4470.67	-1.68814	-34.4308	8.7253e-260	1.43622e-257	Lox	18	52649139	52662939	-	protein_coding	lysyl oxidase [Source:MGI Symbol;Acc:MGI:96817]	Down
ENSMUSG00000049404	4732	4696	4531	1273	1270	1305	4653	1282.67	1.628	34.3814	4.78748e-259	7.82604e-257	Rarres1	3	67386305	67422856	-	protein_coding	retinoic acid receptor responder (tazarotene induced) 1 [Source:MGI Symbol;Acc:MGI:1924461]	Up
ENSMUSG00000026778	266	268	263	1502	1414	1593	265.667	1503	-2.73035	-33.992	2.92933e-253	4.75574e-251	Prkcq	2	11176919	11306033	+	protein_coding	protein kinase C, theta [Source:MGI Symbol;Acc:MGI:97601]	Down
ENSMUSG00000015665	2872	2788	2778	607	536	595	2812.67	579.333	2.04905	33.8926	8.56279e-252	1.38071e-249	Awat1	X	99615857	99621811	+	protein_coding	acyl-CoA wax alcohol acyltransferase 1 [Source:MGI Symbol;Acc:MGI:3588200]	Up
ENSMUSG00000025359	2784	2604	2687	504	530	545	2691.67	526.333	2.12322	33.5843	2.84562e-247	4.55742e-245	Pmel	10	128540064	128556107	+	protein_coding	premelanosome protein [Source:MGI Symbol;Acc:MGI:98301]	Up
ENSMUSG00000001655	1435	1460	1385	77	60	52	1426.67	63	4.27032	33.5329	1.59593e-246	2.53882e-244	Hoxc13	15	102829538	102837249	+	protein_coding	homeobox C13 [Source:MGI Symbol;Acc:MGI:99560]	Up
ENSMUSG00000026489	1103	937	1164	4139	3679	3912	1068	3910	-2.10291	-33.4587	1.92367e-245	3.03978e-243	Coq8a	1	179992803	180027167	-	protein_coding	coenzyme Q8A [Source:MGI Symbol;Acc:MGI:1914676]	Down
ENSMUSG00000030401	449	395	425	1812	1802	1838	423	1817.33	-2.33439	-33.4317	4.75056e-245	7.45712e-243	Rtn2	7	19016549	19030085	+	protein_coding	reticulon 2 (Z-band associated protein) [Source:MGI Symbol;Acc:MGI:107612]	Down
ENSMUSG00000041984	331	300	295	1777	1524	1685	308.667	1662	-2.65893	-33.4284	5.29908e-245	8.26342e-243	Rptn	3	93301006	93306749	+	protein_coding	repetin [Source:MGI Symbol;Acc:MGI:1099055]	Down
ENSMUSG00000005355	2095	1925	2018	4754	4688	4832	2012.67	4758	-1.47244	-33.3526	6.68929e-244	1.03632e-241	Casp14	10	78547825	78554128	-	protein_coding	caspase 14 [Source:MGI Symbol;Acc:MGI:1335092]	Down
ENSMUSG00000053797	2482	2952	2496	21916	19555	20405	2643.33	20625.3	-3.19396	-33.3091	2.84702e-243	4.38201e-241	Krt16	11	100136917	100139728	-	protein_coding	keratin 16 [Source:MGI Symbol;Acc:MGI:96690]	Down
ENSMUSG00000044258	844	759	780	2608	2756	2810	794.333	2724.67	-2.00983	-33.2764	8.47277e-243	1.29568e-240	Ctla2a	13	61081969	61084439	-	protein_coding	cytotoxic T lymphocyte-associated protein 2 alpha [Source:MGI Symbol;Acc:MGI:88554]	Down
ENSMUSG00000023034	259	284	270	1453	1408	1480	271	1447	-2.64739	-33.1856	1.73435e-241	2.6352e-239	Nr4a1	15	101152150	101172676	+	protein_coding	nuclear receptor subfamily 4, group A, member 1 [Source:MGI Symbol;Acc:MGI:1352454]	Down
ENSMUSG00000015837	3709	3832	3986	9466	8311	9041	3842.33	8939.33	-1.44818	-33.183	1.89076e-241	2.85457e-239	Sqstm1	11	50090193	50101654	-	protein_coding	sequestosome 1 [Source:MGI Symbol;Acc:MGI:107931]	Down
ENSMUSG00000040127	412	390	405	1734	1642	1748	402.333	1708	-2.31655	-33.1811	2.01643e-241	3.02502e-239	Sdr9c7	10	127734387	127747630	+	protein_coding	4short chain dehydrogenase/reductase family 9C, member 7 [Source:MGI Symbol;Acc:MGI:1917311]	Down
ENSMUSG00000028132	3002	3002	2906	683	589	647	2970	639.667	1.98475	33.1773	2.28653e-241	3.40865e-239	Tlcd4	3	120995410	121076747	-	protein_coding	TLC domain containing 4 [Source:MGI Symbol;Acc:MGI:1923195]	Up
ENSMUSG00000024049	1016	863	968	3104	2909	3091	949	3034.67	-1.90795	-33.1496	5.74091e-241	8.5048e-239	Myom1	17	71309628	71433851	+	protein_coding	myomesin 1 [Source:MGI Symbol;Acc:MGI:1341430]	Down
ENSMUSG00000027195	9057	8913	8569	3190	2977	3145	8846.33	3104	1.28027	33.0993	3.04187e-240	4.47835e-238	Hsd17b12	2	93863034	93988309	-	protein_coding	hydroxysteroid (17-beta) dehydrogenase 12 [Source:MGI Symbol;Acc:MGI:1926967]	Up
ENSMUSG00000030996	179	206	208	1517	1387	1335	197.667	1413	-3.06867	-33.0803	5.71024e-240	8.35493e-238	Art1	7	101750950	101763140	+	protein_coding	ADP-ribosyltransferase 1 [Source:MGI Symbol;Acc:MGI:107511]	Down
ENSMUSG00000006457	1220	1105	1370	9513	8561	8849	1231.67	8974.33	-3.09599	-33.0456	1.79883e-239	2.61581e-237	Actn3	19	4911244	4927937	-	protein_coding	actinin alpha 3 [Source:MGI Symbol;Acc:MGI:99678]	Down
ENSMUSG00000054091	984	951	875	2864	2854	3096	936.667	2938	-1.87997	-32.8129	3.85102e-236	5.5659e-234	1810037I17Rik	3	122717852	122719833	+	protein_coding	RIKEN cDNA 1810037I17 gene [Source:MGI Symbol;Acc:MGI:1914954]	Down
ENSMUSG00000030189	8113	8205	8672	18315	16269	17451	8330	17345	-1.28832	-32.8122	3.95017e-236	5.6746e-234	Ybx3	6	131341818	131365439	-	protein_coding	Y box protein 3 [Source:MGI Symbol;Acc:MGI:2137670]	Down
ENSMUSG00000001021	2285	2417	2139	17	22	16	2280.33	18.3333	6.72774	32.7879	8.74765e-236	1.24907e-233	S100a3	3	90491966	90510009	+	protein_coding	S100 calcium binding protein A3 [Source:MGI Symbol;Acc:MGI:1338849]	Up
ENSMUSG00000031633	4482	4369	4456	8625	8324	8441	4435.67	8463.33	-1.16319	-32.7029	1.42106e-234	2.01697e-232	Slc25a4	8	46659834	46664321	-	protein_coding	solute carrier family 25 (mitochondrial carrier, adenine nucleotide translocator), member 4 [Source:MGI Symbol;Acc:MGI:1353495]	Down
ENSMUSG00000021061	349	341	396	2120	1780	1854	362	1918	-2.63585	-32.6973	1.70689e-234	2.40824e-232	Sptb	12	76627262	76757321	-	protein_coding	spectrin beta, erythrocytic [Source:MGI Symbol;Acc:MGI:98387]	Down
ENSMUSG00000028148	1176	1049	1100	3277	3171	3157	1108.33	3201.67	-1.76186	-32.6564	6.49575e-234	9.11058e-232	Them5	3	94249406	94254659	+	protein_coding	thioesterase superfamily member 5 [Source:MGI Symbol;Acc:MGI:1913448]	Down
ENSMUSG00000041737	1732	1779	1769	242	244	250	1760	245.333	2.6119	32.5898	5.72068e-233	7.97631e-231	Tmem45b	9	31337492	31375758	-	protein_coding	transmembrane protein 45b [Source:MGI Symbol;Acc:MGI:2384574]	Up
ENSMUSG00000028464	8341	8031	8660	15756	14892	15990	8344	15546	-1.12832	-32.5883	6.00994e-233	8.33063e-231	Tpm2	4	43514711	43523765	-	protein_coding	tropomyosin 2, beta [Source:MGI Symbol;Acc:MGI:98810]	Down
ENSMUSG00000058624	1549	1566	1508	3797	3646	3990	1541	3811	-1.53675	-32.5779	8.44419e-233	1.16368e-230	Gda	19	21368671	21450809	-	protein_coding	guanine deaminase [Source:MGI Symbol;Acc:MGI:95678]	Down
ENSMUSG00000072949	2460	2445	2535	521	493	491	2480	501.667	2.07457	32.5049	9.08775e-232	1.24513e-229	Acot1	12	84056264	84065145	+	protein_coding	acyl-CoA thioesterase 1 [Source:MGI Symbol;Acc:MGI:1349396]	Up
ENSMUSG00000032807	219	203	230	1344	1236	1411	217.333	1330.33	-2.8439	-32.4526	4.98068e-231	6.78489e-229	Alox12b	11	69047815	69060618	+	protein_coding	arachidonate 12-lipoxygenase, 12R type [Source:MGI Symbol;Acc:MGI:1274782]	Down
ENSMUSG00000049550	2237	2181	2217	4954	4652	4846	2211.67	4817.33	-1.3539	-32.405	2.3373e-230	3.16577e-228	Clip1	5	123715858	123822681	-	protein_coding	CAP-GLY domain containing linker protein 1 [Source:MGI Symbol;Acc:MGI:1928401]	Down
ENSMUSG00000046259	67	57	68	968	1036	1053	64	1019	-4.22446	-32.3963	3.09708e-230	4.17103e-228	Sprr2h	3	92292992	92294631	+	protein_coding	small proline-rich protein 2H [Source:MGI Symbol;Acc:MGI:1330343]	Down
ENSMUSG00000034634	7304	6966	6866	12897	12672	13483	7045.33	13017.3	-1.11657	-32.3956	3.16424e-230	4.2374e-228	Ly6d	15	74633905	74635469	-	protein_coding	lymphocyte antigen 6 complex, locus D [Source:MGI Symbol;Acc:MGI:96881]	Down
ENSMUSG00000102308	1693	1706	1660	4150	4368	4577	1686.33	4365	-1.60322	-32.3619	9.43704e-230	1.25666e-227	2310046K23Rik	3	92439812	92441818	-	protein_coding	RIKEN cDNA 2310046K23 gene [Source:MGI Symbol;Acc:MGI:1924218]	Down
ENSMUSG00000021025	1345	1280	1393	3537	3662	3645	1339.33	3614.67	-1.66391	-32.2252	7.82552e-228	1.03625e-225	Nfkbia	12	55536195	55539432	-	protein_coding	nuclear factor of kappa light polypeptide gene enhancer in B cells inhibitor, alpha [Source:MGI Symbol;Acc:MGI:104741]	Down
ENSMUSG00000031604	10900	10915	10555	3931	3902	4204	10790	4012.33	1.19649	32.1868	2.69909e-227	3.55425e-225	Msmo1	8	65171173	65186826	-	protein_coding	methylsterol monoxygenase 1 [Source:MGI Symbol;Acc:MGI:1913484]	Up
ENSMUSG00000028716	598	702	687	2450	2278	2522	662.333	2416.67	-2.09733	-32.0957	5.05929e-226	6.62543e-224	Pdzk1ip1	4	114945905	114951096	+	protein_coding	PDZK1 interacting protein 1 [Source:MGI Symbol;Acc:MGI:1914432]	Down
ENSMUSG00000025479	4913	4532	5006	9853	9525	10147	4817	9841.67	-1.26162	-32.0202	5.69921e-225	7.42244e-223	Cyp2e1	7	140343652	140354900	+	protein_coding	cytochrome P450, family 2, subfamily e, polypeptide 1 [Source:MGI Symbol;Acc:MGI:88607]	Down
ENSMUSG00000033610	3371	3323	3240	874	772	814	3311.33	820	1.78313	32.0153	6.67118e-225	8.64081e-223	Pank1	19	34784340	34856855	-	protein_coding	pantothenate kinase 1 [Source:MGI Symbol;Acc:MGI:1922985]	Up
ENSMUSG00000028393	2584	2493	2554	493	541	529	2543.67	521	2.05607	31.9847	1.77743e-224	2.28969e-222	Alad	4	62427406	62438155	-	protein_coding	aminolevulinate, delta-, dehydratase [Source:MGI Symbol;Acc:MGI:96853]	Up
ENSMUSG00000005994	4317	4229	4115	1075	1164	1145	4220.33	1128	1.67204	31.9317	9.68687e-224	1.24112e-221	Tyrp1	4	80752360	80769956	+	protein_coding	tyrosinase-related protein 1 [Source:MGI Symbol;Acc:MGI:98881]	Up
ENSMUSG00000027346	1439	1439	1325	3567	3589	3719	1401	3625	-1.60259	-31.8341	2.18748e-222	2.78763e-220	Gpcpd1	2	132371002	132429649	-	protein_coding	glycerophosphocholine phosphodiesterase 1 [Source:MGI Symbol;Acc:MGI:104898]	Down
ENSMUSG00000061100	1419	1346	1354	31	35	30	1373	32	5.19195	31.7321	5.60289e-221	7.10189e-219	Retnla	16	48662914	48664824	+	protein_coding	resistin like alpha [Source:MGI Symbol;Acc:MGI:1888504]	Up
ENSMUSG00000029098	3033	2912	3155	631	682	697	3033.33	670	1.94739	31.7111	1.09065e-220	1.37509e-218	Acox3	5	35740384	35772696	+	protein_coding	acyl-Coenzyme A oxidase 3, pristanoyl [Source:MGI Symbol;Acc:MGI:1933156]	Up
ENSMUSG00000018593	39115	36620	38915	16165	15946	16519	38216.7	16210	1.00615	31.5243	4.03259e-218	5.05738e-216	Sparc	11	55285326	55314009	-	protein_coding	secreted acidic cysteine rich glycoprotein [Source:MGI Symbol;Acc:MGI:98373]	Up
ENSMUSG00000034607	3002	3026	2949	5953	5828	6222	2992.33	6001	-1.23463	-31.4852	1.3867e-217	1.72995e-215	Pof1b	X	111548128	111608348	-	protein_coding	premature ovarian failure 1B [Source:MGI Symbol;Acc:MGI:1916943]	Down
ENSMUSG00000018907	2495	2471	2499	422	487	404	2488.33	437.667	2.27489	31.4073	1.60932e-216	1.99715e-214	Alox12e	11	70206436	70213454	-	protein_coding	arachidonate lipoxygenase, epidermal [Source:MGI Symbol;Acc:MGI:1274790]	Up
ENSMUSG00000024664	1861	1830	1791	308	288	312	1827.33	302.667	2.36328	31.3946	2.39722e-216	2.95945e-214	Fads3	19	10018933	10037474	+	protein_coding	fatty acid desaturase 3 [Source:MGI Symbol;Acc:MGI:1928740]	Up
ENSMUSG00000035020	161	212	165	1259	1188	1299	179.333	1248.67	-3.02976	-31.3679	5.54879e-216	6.81466e-214	Epgn	5	91175323	91183074	+	protein_coding	epithelial mitogen [Source:MGI Symbol;Acc:MGI:1919170]	Down
ENSMUSG00000074445	142	151	177	1161	1157	1347	156.667	1221.67	-3.19309	-31.3667	5.75377e-216	7.02998e-214	Sprr2a3	3	92192724	92198712	+	protein_coding	small proline-rich protein 2A3 [Source:MGI Symbol;Acc:MGI:3845028]	Down
ENSMUSG00000020836	227	171	200	1342	1224	1262	199.333	1276	-2.90944	-31.1571	4.06683e-213	4.94338e-211	Coro6	11	77353237	77361310	+	protein_coding	coronin 6 [Source:MGI Symbol;Acc:MGI:2183448]	Down
ENSMUSG00000020067	247	194	244	1398	1272	1341	228.333	1337	-2.78062	-31.1393	7.08383e-213	8.56673e-211	Mypn	10	62951574	63039731	-	protein_coding	myopalladin [Source:MGI Symbol;Acc:MGI:1916052]	Down
ENSMUSG00000026981	613	591	587	1949	1955	2101	597	2001.67	-1.97622	-31.0958	2.74735e-212	3.3056e-210	Il1rn	2	24226865	24241506	+	protein_coding	interleukin 1 receptor antagonist [Source:MGI Symbol;Acc:MGI:96547]	Down
ENSMUSG00000035093	6772	6816	6779	2535	2432	2558	6789	2508.33	1.20574	31.0879	3.51045e-212	4.20244e-210	Secisbp2l	2	125578906	125624790	-	protein_coding	SECIS binding protein 2-like [Source:MGI Symbol;Acc:MGI:1917604]	Up
ENSMUSG00000030523	1424	1488	1304	141	118	125	1405.33	128	3.22624	30.81	1.92217e-208	2.2895e-206	Trpm1	7	63803583	63919523	+	protein_coding	transient receptor potential cation channel, subfamily M, member 1 [Source:MGI Symbol;Acc:MGI:1330305]	Up
ENSMUSG00000030785	305	284	284	1353	1374	1373	291	1366.67	-2.46301	-30.7976	2.82079e-208	3.34306e-206	Cox6a2	7	127804607	127805559	-	protein_coding	cytochrome c oxidase subunit 6A2 [Source:MGI Symbol;Acc:MGI:104649]	Down
ENSMUSG00000031089	308	337	306	1580	1386	1655	317	1540.33	-2.51005	-30.7915	3.40115e-208	4.01081e-206	Slc6a14	X	21581135	21608594	+	protein_coding	solute carrier family 6 (neurotransmitter transporter), member 14 [Source:MGI Symbol;Acc:MGI:1890216]	Down
ENSMUSG00000054072	3453	3509	3292	809	870	888	3418	855.667	1.76684	30.7595	9.11796e-208	1.06992e-205	Iigp1	18	60509099	60525706	+	protein_coding	interferon inducible GTPase 1 [Source:MGI Symbol;Acc:MGI:1926259]	Up
ENSMUSG00000047945	2776	2821	2787	710	628	705	2794.67	681	1.80673	30.7198	3.09477e-207	3.61356e-205	Marcksl1	4	129407374	129409778	+	protein_coding	MARCKS-like 1 [Source:MGI Symbol;Acc:MGI:97143]	Up
ENSMUSG00000056900	245	225	259	1270	1236	1268	243	1258	-2.60319	-30.6682	1.51023e-206	1.75475e-204	Usp13	3	32871695	32992220	+	protein_coding	ubiquitin specific peptidase 13 (isopeptidase T-3) [Source:MGI Symbol;Acc:MGI:1919857]	Down
ENSMUSG00000035105	1685	1731	1687	4200	3909	3927	1701	4012	-1.46886	-30.6225	6.14681e-206	7.10721e-204	Egln3	12	54225767	54250646	-	protein_coding	egl-9 family hypoxia-inducible factor 3 [Source:MGI Symbol;Acc:MGI:1932288]	Down
ENSMUSG00000037188	735	683	714	2661	2365	2321	710.667	2449	-2.01605	-30.6159	7.51865e-206	8.6512e-204	Grhl3	4	135269199	135300941	-	protein_coding	grainyhead like transcription factor 3 [Source:MGI Symbol;Acc:MGI:2655333]	Down
ENSMUSG00000025328	1415	1565	1373	23	21	29	1451	24.3333	5.66769	30.5219	1.3349e-204	1.52856e-202	Padi3	4	140512676	140537959	-	protein_coding	peptidyl arginine deiminase, type III [Source:MGI Symbol;Acc:MGI:1338891]	Up
ENSMUSG00000003545	58	83	59	891	898	971	66.6667	920	-4.01708	-30.4837	4.2917e-204	4.86728e-202	Fosb	7	19036621	19043976	-	protein_coding	FBJ osteosarcoma oncogene B [Source:MGI Symbol;Acc:MGI:95575]	Down
ENSMUSG00000030878	2328	2263	2358	473	480	424	2316.33	459	2.10354	30.4634	7.97002e-204	8.99587e-202	Cdr2	7	120556259	120581535	-	protein_coding	cerebellar degeneration-related 2 [Source:MGI Symbol;Acc:MGI:1100885]	Up
ENSMUSG00000020717	1568	1516	1558	3563	3409	3729	1547.33	3567	-1.43544	-30.4461	1.35089e-203	1.51755e-201	Pecam1	11	106545043	106641454	-	protein_coding	platelet/endothelial cell adhesion molecule 1 [Source:MGI Symbol;Acc:MGI:97537]	Down
ENSMUSG00000090527	1660	1602	1544	204	198	247	1602	216.333	2.65828	30.3251	5.3485e-202	5.97998e-200	Aadacl2fm2	3	59637211	59659754	+	protein_coding	AADACL2 family member 2 [Source:MGI Symbol;Acc:MGI:3779495]	Up
ENSMUSG00000031431	2920	2916	3071	5882	5801	6026	2969	5903	-1.22241	-30.3046	9.98089e-202	1.11069e-199	Tsc22d3	X	139440277	139501408	-	protein_coding	TSC22 domain family, member 3 [Source:MGI Symbol;Acc:MGI:1196284]	Down
ENSMUSG00000050737	983	889	824	2853	2598	2777	898.667	2742.67	-1.84038	-30.0962	5.43456e-199	6.01941e-197	Ptges	2	30779483	30819875	-	protein_coding	prostaglandin E synthase [Source:MGI Symbol;Acc:MGI:1927593]	Down
ENSMUSG00000036427	4919	4969	5149	9690	8788	9642	5012.33	9373.33	-1.13321	-29.7563	1.43702e-194	1.58426e-192	Gpi1	7	33900755	33929761	-	protein_coding	glucose-6-phosphate isomerase 1 [Source:MGI Symbol;Acc:MGI:95797]	Down
ENSMUSG00000048489	250	249	286	1293	1203	1314	261.667	1270	-2.50939	-29.7336	2.82934e-194	3.10481e-192	Depp1	6	116627570	116629755	+	protein_coding	DEPP1 autophagy regulator [Source:MGI Symbol;Acc:MGI:1918730]	Down
ENSMUSG00000071540	295	270	314	1401	1260	1377	293	1346	-2.43006	-29.6906	1.01617e-193	1.10997e-191	3425401B19Rik	14	32381076	32407250	-	protein_coding	RIKEN cDNA 3425401B19 gene [Source:MGI Symbol;Acc:MGI:3588196]	Down
ENSMUSG00000116659	187	198	179	1198	1088	1080	188	1122	-2.80818	-29.5695	3.6834e-192	4.00493e-190	Gm6551	16	20747719	20748603	+	unprocessed_pseudogene	predicted gene 6551 [Source:MGI Symbol;Acc:MGI:3644103]	Down
ENSMUSG00000042688	2330	2267	2177	4693	4476	4819	2258	4662.67	-1.27673	-29.5482	6.92089e-192	7.49068e-190	Mapk6	9	75276344	75317287	-	protein_coding	mitogen-activated protein kinase 6 [Source:MGI Symbol;Acc:MGI:1354946]	Down
ENSMUSG00000029632	3175	3327	3012	6519	6533	6876	3171.33	6642.67	-1.29749	-29.4755	5.93194e-191	6.3622e-189	Ndufa4	6	11900291	11907496	-	protein_coding	Ndufa4, mitochondrial complex associated [Source:MGI Symbol;Acc:MGI:107686]	Down
ENSMUSG00000029675	1017	919	1074	2833	2917	3142	1003.33	2964	-1.79375	-29.4689	7.21385e-191	7.70225e-189	Eln	5	134731447	134776177	-	protein_coding	elastin [Source:MGI Symbol;Acc:MGI:95317]	Down
ENSMUSG00000060487	1142	1189	1045	54	71	61	1125.33	62	3.9505	29.3956	6.25064e-190	6.6439e-188	Samd5	10	9498680	9550952	-	protein_coding	sterile alpha motif domain containing 5 [Source:MGI Symbol;Acc:MGI:2444815]	Up
ENSMUSG00000024665	1353	1430	1306	150	170	152	1363	157.333	2.88345	29.3854	8.42894e-190	8.91925e-188	Fads2	19	10040129	10079110	-	protein_coding	fatty acid desaturase 2 [Source:MGI Symbol;Acc:MGI:1930079]	Up
ENSMUSG00000030546	2322	2374	2698	483	451	441	2464.67	458.333	2.19598	29.3511	2.31175e-189	2.43536e-187	Plin1	7	79369966	79382651	-	protein_coding	perilipin 1 [Source:MGI Symbol;Acc:MGI:1890505]	Up
ENSMUSG00000028195	606	532	593	1907	1818	1873	577	1866	-1.9244	-29.1761	3.90073e-187	4.09111e-185	Ccn1	3	145352731	145355736	-	protein_coding	cellular communication network factor 1 [Source:MGI Symbol;Acc:MGI:88613]	Down
ENSMUSG00000030946	2049	2119	2195	459	375	418	2121	417.333	2.11543	29.1162	2.23668e-186	2.3355e-184	Lhpp	7	132212367	132308149	+	protein_coding	phospholysine phosphohistidine inorganic pyrophosphate phosphatase [Source:MGI Symbol;Acc:MGI:1923679]	Up
ENSMUSG00000022587	9476	9365	9104	3663	3683	3859	9315	3735	1.08747	29.0483	1.61538e-185	1.67936e-183	Ly6e	15	74826900	74831752	+	protein_coding	lymphocyte antigen 6 complex, locus E [Source:MGI Symbol;Acc:MGI:106651]	Up
ENSMUSG00000057003	8356	7682	9537	51029	46789	48204	8525	48674	-2.74427	-28.9318	4.76139e-184	4.92835e-182	Myh4	11	67128855	67151272	+	protein_coding	myosin, heavy polypeptide 4, skeletal muscle [Source:MGI Symbol;Acc:MGI:1339713]	Down
ENSMUSG00000022887	696	701	762	2097	2020	2197	719.667	2104.67	-1.77869	-28.8894	1.62349e-183	1.67312e-181	Masp1	16	23268167	23339565	-	protein_coding	mannan-binding lectin serine peptidase 1 [Source:MGI Symbol;Acc:MGI:88492]	Down
ENSMUSG00000029090	2624	2565	2557	694	647	712	2582	684.333	1.68518	28.8208	1.17823e-182	1.20898e-180	Adgra3	5	50117298	50216348	-	protein_coding	adhesion G protein-coupled receptor A3 [Source:MGI Symbol;Acc:MGI:1917943]	Up
ENSMUSG00000044461	1152	1071	1108	108	94	88	1110.33	96.6667	3.29073	28.7872	3.10303e-182	3.17031e-180	Shisa2	14	59862757	59869109	+	protein_coding	shisa family member 2 [Source:MGI Symbol;Acc:MGI:2444716]	Up
ENSMUSG00000025059	900	797	869	2457	2244	2505	855.333	2402	-1.72003	-28.765	5.87578e-182	5.95187e-180	Gk	X	84745543	84820425	-	protein_coding	glycerol kinase [Source:MGI Symbol;Acc:MGI:106594]	Down
ENSMUSG00000022479	4646	4659	4477	1470	1529	1497	4594	1498.67	1.38464	28.7337	1.44734e-181	1.45984e-179	Vdr	15	97752306	97808511	-	protein_coding	vitamin D (1,25-dihydroxyvitamin D3) receptor [Source:MGI Symbol;Acc:MGI:103076]	Up
ENSMUSG00000029561	2914	2912	2841	691	705	810	2889	735.333	1.74366	28.7287	1.67343e-181	1.68073e-179	Oasl2	5	115034997	115050295	+	protein_coding	2'-5' oligoadenylate synthetase-like 2 [Source:MGI Symbol;Acc:MGI:1344390]	Up
ENSMUSG00000042895	155	127	141	1011	906	959	141	958.667	-2.99602	-28.7231	1.96561e-181	1.96586e-179	Abra	15	41727472	41733116	-	protein_coding	actin-binding Rho activating protein [Source:MGI Symbol;Acc:MGI:2444891]	Down
ENSMUSG00000011148	640	629	724	2262	2015	2127	664.333	2134.67	-1.91448	-28.6786	7.05916e-181	7.03039e-179	Adssl1	12	112586479	112607794	+	protein_coding	adenylosuccinate synthetase like 1 [Source:MGI Symbol;Acc:MGI:87947]	Down
ENSMUSG00000020917	9147	9198	9311	3915	3565	3803	9218.67	3761	1.06299	28.5333	4.52766e-179	4.49034e-177	Acly	11	100367179	100418826	-	protein_coding	ATP citrate lyase [Source:MGI Symbol;Acc:MGI:103251]	Up
ENSMUSG00000025153	13941	13751	14734	5650	5135	5195	14142	5326.67	1.17784	28.5225	6.16453e-179	6.08824e-177	Fasn	11	120696672	120715373	-	protein_coding	fatty acid synthase [Source:MGI Symbol;Acc:MGI:95485]	Up
ENSMUSG00000032411	762	759	718	2208	2001	2119	746.333	2109.33	-1.72942	-28.458	3.87933e-178	3.81542e-176	Tfdp2	9	96078328	96205699	+	protein_coding	transcription factor Dp 2 [Source:MGI Symbol;Acc:MGI:107167]	Down
ENSMUSG00000020017	1856	1735	1795	3814	3605	3871	1795.33	3763.33	-1.29844	-28.4124	1.42001e-177	1.39084e-175	Hal	10	93324630	93355166	+	protein_coding	histidine ammonia lyase [Source:MGI Symbol;Acc:MGI:96010]	Down
ENSMUSG00000024486	273	231	251	1272	1159	1173	251.667	1201.33	-2.48613	-28.3517	7.97196e-177	7.77611e-175	Hbegf	18	36637980	36648858	-	protein_coding	heparin-binding EGF-like growth factor [Source:MGI Symbol;Acc:MGI:96070]	Down
ENSMUSG00000020099	1828	1862	1764	356	362	387	1818	368.333	2.0725	28.307	2.83336e-176	2.75243e-174	Unc5b	10	60598372	60667360	-	protein_coding	unc-5 netrin receptor B [Source:MGI Symbol;Acc:MGI:894703]	Up
ENSMUSG00000055322	3338	3152	3505	6715	6323	6999	3331.67	6679	-1.23376	-28.1896	7.85327e-175	7.59779e-173	Tns1	1	73949390	74163608	-	protein_coding	tensin 1 [Source:MGI Symbol;Acc:MGI:104552]	Down
ENSMUSG00000029417	1078	1174	1050	100	96	106	1100.67	100.667	3.22029	28.0591	3.0919e-173	2.97916e-171	Cxcl9	5	92469206	92475938	-	protein_coding	chemokine (C-X-C motif) ligand 9 [Source:MGI Symbol;Acc:MGI:1352449]	Up
ENSMUSG00000020108	1859	2078	1904	4486	4352	4361	1947	4399.67	-1.40707	-28.0433	4.81764e-173	4.62318e-171	Ddit4	10	59785491	59787656	-	protein_coding	DNA-damage-inducible transcript 4 [Source:MGI Symbol;Acc:MGI:1921997]	Down
ENSMUSG00000024526	2706	2853	2714	713	743	756	2757.67	737.333	1.67205	28.0266	7.71423e-173	7.373e-171	Cidea	18	67476674	67500855	+	protein_coding	cell death-inducing DNA fragmentation factor, alpha subunit-like effector A [Source:MGI Symbol;Acc:MGI:1270845]	Up
ENSMUSG00000066687	555	588	626	1887	1776	1823	589.667	1828.67	-1.86357	-28.0219	8.78867e-173	8.36618e-171	Zbtb16	9	48565597	48747522	-	protein_coding	zinc finger and BTB domain containing 16 [Source:MGI Symbol;Acc:MGI:103222]	Down
ENSMUSG00000001435	4074	4175	4615	1145	917	986	4288	1016	1.84751	27.9827	2.64111e-172	2.50409e-170	Col18a1	10	76888012	77002382	-	protein_coding	collagen, type XVIII, alpha 1 [Source:MGI Symbol;Acc:MGI:88451]	Up
ENSMUSG00000041991	2054	1805	2000	4310	4191	4308	1953	4269.67	-1.35969	-27.8681	6.50724e-171	6.14506e-169	Hrnr	3	93227056	93240877	+	protein_coding	hornerin [Source:MGI Symbol;Acc:MGI:3046938]	Down
ENSMUSG00000019278	1110	1060	1102	2631	2524	2577	1090.67	2577.33	-1.47172	-27.8281	1.98234e-170	1.86458e-168	Dpep1	8	123912981	123928551	+	protein_coding	dipeptidase 1 [Source:MGI Symbol;Acc:MGI:94917]	Down
ENSMUSG00000030905	1157	1252	1086	20	26	17	1165	21	5.56268	27.7836	6.85279e-170	6.42022e-168	Crym	7	119785603	119801334	-	protein_coding	crystallin, mu [Source:MGI Symbol;Acc:MGI:102675]	Up
ENSMUSG00000030592	1401	1275	1600	8725	7746	8247	1425.33	8239.33	-2.76169	-27.7517	1.66244e-169	1.55137e-167	Ryr1	7	28702769	28824604	-	protein_coding	ryanodine receptor 1, skeletal muscle [Source:MGI Symbol;Acc:MGI:99659]	Down
ENSMUSG00000035356	1044	986	989	2738	2402	2596	1006.33	2578.67	-1.58786	-27.7415	2.20732e-169	2.05176e-167	Nfkbiz	16	55631738	55659262	-	protein_coding	nuclear factor of kappa light polypeptide gene enhancer in B cells inhibitor, zeta [Source:MGI Symbol;Acc:MGI:1931595]	Down
ENSMUSG00000019787	435	413	445	1540	1384	1553	431	1492.33	-2.02195	-27.7137	4.77767e-169	4.42363e-167	Trdn	10	32956550	33352705	+	protein_coding	triadin [Source:MGI Symbol;Acc:MGI:1924007]	Down
ENSMUSG00000033880	3743	3416	3554	1110	1037	1145	3571	1097.33	1.47168	27.6756	1.37518e-168	1.26833e-166	Lgals3bp	11	118283577	118292918	-	protein_coding	lectin, galactoside-binding, soluble, 3 binding protein [Source:MGI Symbol;Acc:MGI:99554]	Up
ENSMUSG00000071637	661	679	797	2762	2353	2404	712.333	2506.33	-2.04534	-27.6751	1.39415e-168	1.28084e-166	Cebpd	16	15705150	15708895	+	protein_coding	CCAAT/enhancer binding protein (C/EBP), delta [Source:MGI Symbol;Acc:MGI:103573]	Down
ENSMUSG00000000876	2751	2697	2673	803	732	739	2707	758	1.60554	27.6433	3.35819e-168	3.0615e-166	Pxmp4	2	154427678	154445628	-	protein_coding	peroxisomal membrane protein 4 [Source:MGI Symbol;Acc:MGI:1891701]	Up
ENSMUSG00000040280	778	717	795	2191	2004	2109	763.333	2101.33	-1.69163	-27.5602	3.3428e-167	3.02422e-165	Ndufa4l2	10	127350836	127353023	+	protein_coding	Ndufa4, mitochondrial complex associated like 2 [Source:MGI Symbol;Acc:MGI:3039567]	Down
ENSMUSG00000042677	630	512	604	2089	1830	2004	582	1974.33	-1.99275	-27.5521	4.17231e-167	3.76032e-165	Zc3h12a	4	125012216	125021633	-	protein_coding	zinc finger CCCH type containing 12A [Source:MGI Symbol;Acc:MGI:2385891]	Down
ENSMUSG00000039196	608	623	605	1883	1698	1808	612	1796.33	-1.78387	-27.5438	5.25061e-167	4.71422e-165	Orm1	4	63262797	63266400	+	protein_coding	orosomucoid 1 [Source:MGI Symbol;Acc:MGI:97443]	Down
ENSMUSG00000020891	114	120	110	837	784	925	114.667	848.667	-3.11755	-27.4823	2.85728e-166	2.5557e-164	Alox8	11	69074758	69088669	-	protein_coding	arachidonate 8-lipoxygenase [Source:MGI Symbol;Acc:MGI:1098228]	Down
ENSMUSG00000027399	74	78	73	738	768	732	75	746	-3.54595	-27.3889	3.72357e-165	3.31803e-163	Il1a	2	129141530	129151892	-	protein_coding	interleukin 1 alpha [Source:MGI Symbol;Acc:MGI:96542]	Down
ENSMUSG00000021388	1722	1636	1656	3433	3469	3592	1671.33	3498	-1.2967	-27.3804	4.69517e-165	4.16815e-163	Aspn	13	49697919	49721041	+	protein_coding	asporin [Source:MGI Symbol;Acc:MGI:1913945]	Down
ENSMUSG00000028972	1006	972	896	54	56	72	958	60.6667	3.75053	27.3354	1.61043e-164	1.42432e-162	Car6	4	150271472	150285789	-	protein_coding	carbonic anhydrase 6 [Source:MGI Symbol;Acc:MGI:1333786]	Up
ENSMUSG00000038418	2347	2338	2242	4470	4267	4641	2309	4459.33	-1.18006	-27.3066	3.53976e-164	3.11907e-162	Egr1	18	34992876	34998037	+	protein_coding	early growth response 1 [Source:MGI Symbol;Acc:MGI:95295]	Down
ENSMUSG00000003955	1407	1414	1359	3007	3053	3130	1393.33	3063.33	-1.36771	-27.2904	5.52126e-164	4.84706e-162	Fam162a	16	35864131	35891964	-	protein_coding	family with sequence similarity 162, member A [Source:MGI Symbol;Acc:MGI:1917436]	Down
ENSMUSG00000034659	4601	4484	4801	1583	1605	1630	4628.67	1606	1.29594	27.2819	6.96103e-164	6.08846e-162	Tmem109	19	10848024	10859365	-	protein_coding	transmembrane protein 109 [Source:MGI Symbol;Acc:MGI:1915789]	Up
ENSMUSG00000020722	102	97	89	804	824	762	96	796.667	-3.28488	-27.2336	2.59863e-163	2.26453e-161	Cacng1	11	107594044	107607348	-	protein_coding	calcium channel, voltage-dependent, gamma subunit 1 [Source:MGI Symbol;Acc:MGI:1206582]	Down
ENSMUSG00000030077	1230	1198	1160	2691	2641	2784	1196	2705.33	-1.40847	-27.2296	2.89997e-163	2.51787e-161	Chl1	6	103487547	103727172	+	protein_coding	cell adhesion molecule L1-like [Source:MGI Symbol;Acc:MGI:1098266]	Down
ENSMUSG00000031004	4101	4250	4075	1431	1322	1312	4142	1355	1.38115	27.2107	4.85884e-163	4.20325e-161	Mki67	7	135291513	135318090	-	protein_coding	antigen identified by monoclonal antibody Ki 67 [Source:MGI Symbol;Acc:MGI:106035]	Up
ENSMUSG00000000078	2383	2446	2299	4574	4415	4637	2376	4542	-1.16553	-27.1009	9.6023e-162	8.27648e-160	Klf6	13	5911481	5920393	+	protein_coding	Kruppel-like factor 6 [Source:MGI Symbol;Acc:MGI:1346318]	Down
ENSMUSG00000047586	964	963	1121	2790	2576	2833	1016	2733	-1.65781	-27.0722	2.09514e-161	1.79932e-159	Nccrp1	7	28243021	28246679	-	protein_coding	non-specific cytotoxic cell receptor protein 1 homolog (zebrafish) [Source:MGI Symbol;Acc:MGI:2685009]	Down
ENSMUSG00000079363	2203	2283	2285	606	574	567	2257	582.333	1.72356	27.0453	4.33383e-161	3.70847e-159	Gbp4	5	105263633	105287452	-	protein_coding	guanylate binding protein 4 [Source:MGI Symbol;Acc:MGI:97072]	Up
ENSMUSG00000039760	43	31	51	677	705	708	41.6667	696.667	-4.29506	-27.0036	1.34241e-160	1.14457e-158	Il22ra2	10	19497746	19510429	+	protein_coding	interleukin 22 receptor, alpha 2 [Source:MGI Symbol;Acc:MGI:2665114]	Down
ENSMUSG00000021469	990	995	882	36	22	29	955.667	29	4.81209	26.965	3.80962e-160	3.23654e-158	Msx2	13	53620920	53627110	-	protein_coding	msh homeobox 2 [Source:MGI Symbol;Acc:MGI:97169]	Up
ENSMUSG00000035357	2193	2361	2334	597	544	539	2296	560	1.8049	26.9209	1.25208e-159	1.05993e-157	Pdzrn3	6	101126570	101354858	-	protein_coding	PDZ domain containing RING finger 3 [Source:MGI Symbol;Acc:MGI:1933157]	Up
ENSMUSG00000033059	2318	2226	2254	619	555	629	2266	601	1.68436	26.9078	1.7781e-159	1.49987e-157	Pygb	2	150628655	150673678	+	protein_coding	brain glycogen phosphorylase [Source:MGI Symbol;Acc:MGI:97828]	Up
ENSMUSG00000021094	4178	4093	4041	1397	1169	1350	4104	1305.33	1.42276	26.8799	3.77477e-159	3.17281e-157	Dhrs7	12	72697127	72711683	-	protein_coding	dehydrogenase/reductase (SDR family) member 7 [Source:MGI Symbol;Acc:MGI:1913625]	Up
ENSMUSG00000038546	1428	1503	1490	3190	3035	3165	1473.67	3130	-1.31743	-26.8714	4.7472e-159	3.97608e-157	Ranbp9	13	43556151	43634758	-	protein_coding	RAN binding protein 9 [Source:MGI Symbol;Acc:MGI:1928741]	Down
ENSMUSG00000038967	656	601	760	2182	2031	2261	672.333	2158	-1.91275	-26.8581	6.78509e-159	5.66292e-157	Pdk2	11	94917084	94932180	-	protein_coding	pyruvate dehydrogenase kinase, isoenzyme 2 [Source:MGI Symbol;Acc:MGI:1343087]	Down
ENSMUSG00000028444	1175	1118	1196	169	143	165	1163	159	2.64037	26.8441	9.88798e-159	8.22368e-157	Cntfr	4	41657498	41697089	-	protein_coding	ciliary neurotrophic factor receptor [Source:MGI Symbol;Acc:MGI:99605]	Up
ENSMUSG00000027947	1096	1046	1101	2538	2433	2492	1081	2487.67	-1.43345	-26.8166	2.06707e-158	1.71314e-156	Il6ra	3	89771366	89820503	-	protein_coding	interleukin 6 receptor, alpha [Source:MGI Symbol;Acc:MGI:105304]	Down
ENSMUSG00000032349	4539	4511	4131	1448	1369	1504	4393.67	1440.33	1.37855	26.7603	9.37027e-158	7.7388e-156	Elovl5	9	77824646	77891801	+	protein_coding	ELOVL family member 5, elongation of long chain fatty acids (yeast) [Source:MGI Symbol;Acc:MGI:1916051]	Up
ENSMUSG00000035247	3142	3042	3103	5433	5349	5482	3095.67	5421.33	-1.03951	-26.6689	1.07945e-156	8.88406e-155	Hectd1	12	51790505	51876319	-	protein_coding	HECT domain E3 ubiquitin protein ligase 1 [Source:MGI Symbol;Acc:MGI:2384768]	Down
ENSMUSG00000021699	203	220	257	1216	1080	1089	226.667	1128.33	-2.54618	-26.6662	1.16249e-156	9.53445e-155	Pde4d	13	108586482	110089995	+	protein_coding	phosphodiesterase 4D, cAMP specific [Source:MGI Symbol;Acc:MGI:99555]	Down
ENSMUSG00000034640	490	530	507	1570	1545	1746	509	1620.33	-1.90073	-26.6131	4.78292e-156	3.9093e-154	Tiparp	3	65435831	65462939	+	protein_coding	TCDD-inducible poly(ADP-ribose) polymerase [Source:MGI Symbol;Acc:MGI:2159210]	Down
ENSMUSG00000022636	1797	1712	1752	414	395	399	1753.67	402.667	1.89168	26.5846	1.02218e-155	8.29748e-154	Alcam	16	52069359	52274437	-	protein_coding	activated leukocyte cell adhesion molecule [Source:MGI Symbol;Acc:MGI:1313266]	Up
ENSMUSG00000024409	49	24	42	669	678	706	38.3333	684.333	-4.38944	-26.5798	1.16244e-155	9.40386e-154	Psors1c2	17	35844098	35845544	+	protein_coding	psoriasis susceptibility 1 candidate 2 (human) [Source:MGI Symbol;Acc:MGI:1930025]	Down
ENSMUSG00000018566	477	546	504	1580	1638	1731	509	1649.67	-1.9272	-26.5591	2.01852e-155	1.62738e-153	Slc2a4	11	69833365	69839014	-	protein_coding	solute carrier family 2 (facilitated glucose transporter), member 4 [Source:MGI Symbol;Acc:MGI:95758]	Down
ENSMUSG00000030672	2697	2791	2681	4969	4808	5011	2723	4929.33	-1.08698	-26.4972	1.04425e-154	8.39046e-153	Mylpf	7	126808062	126813470	+	protein_coding	myosin light chain, phosphorylatable, fast skeletal muscle [Source:MGI Symbol;Acc:MGI:97273]	Down
ENSMUSG00000045414	1895	1909	1882	460	408	482	1895.33	450	1.8444	26.4895	1.27961e-154	1.02468e-152	Dipk2a	9	94399917	94420134	-	protein_coding	divergent protein kinase domain 2A [Source:MGI Symbol;Acc:MGI:1916111]	Up
ENSMUSG00000023021	2696	2629	2652	790	801	827	2659	806	1.49098	26.4836	1.49586e-154	1.19381e-152	Cers5	15	99632762	99670766	-	protein_coding	ceramide synthase 5 [Source:MGI Symbol;Acc:MGI:1919199]	Up
ENSMUSG00000038170	2277	2072	2595	12896	11471	12163	2314.67	12176.7	-2.62576	-26.4679	2.26821e-154	1.80414e-152	Pde4dip	3	97597140	97796023	-	protein_coding	phosphodiesterase 4D interacting protein (myomegalin) [Source:MGI Symbol;Acc:MGI:1891434]	Down
ENSMUSG00000025795	2897	2689	2824	856	836	856	2803.33	849.333	1.49162	26.4545	3.23947e-154	2.56806e-152	Rassf3	10	121246255	121312252	-	protein_coding	Ras association (RalGDS/AF-6) domain family member 3 [Source:MGI Symbol;Acc:MGI:2179722]	Up
ENSMUSG00000069808	1152	1148	1125	2545	2438	2623	1141.67	2535.33	-1.38163	-26.4468	3.96695e-154	3.13429e-152	Tlcd3a	11	76070497	76105653	+	protein_coding	TLC domain containing 3A [Source:MGI Symbol;Acc:MGI:2151840]	Down
ENSMUSG00000017754	2357	2358	2599	654	595	637	2438	628.667	1.72483	26.4025	1.28363e-153	1.01083e-151	Pltp	2	164681438	164699631	-	protein_coding	phospholipid transfer protein [Source:MGI Symbol;Acc:MGI:103151]	Up
ENSMUSG00000041936	5247	5242	5425	2023	1746	1964	5304.67	1911	1.24296	26.2603	5.44704e-152	4.2752e-150	Agrn	4	156249747	156281945	-	protein_coding	agrin [Source:MGI Symbol;Acc:MGI:87961]	Up
ENSMUSG00000026393	1708	1720	1714	3364	3344	3449	1714	3385.67	-1.21308	-26.2485	7.42947e-152	5.8119e-150	Nek7	1	138410613	138547879	-	protein_coding	NIMA (never in mitosis gene a)-related expressed kinase 7 [Source:MGI Symbol;Acc:MGI:1890645]	Down
ENSMUSG00000070436	3274	3110	3439	1042	940	1022	3274.33	1001.33	1.47878	26.2245	1.39524e-151	1.08788e-149	Serpinh1	7	98994583	99002446	-	protein_coding	serine (or cysteine) peptidase inhibitor, clade H, member 1 [Source:MGI Symbol;Acc:MGI:88283]	Up
ENSMUSG00000067786	822	825	892	34	40	34	846.333	36	4.32396	26.2151	1.78977e-151	1.39092e-149	Nnat	2	157401998	157404442	+	protein_coding	neuronatin [Source:MGI Symbol;Acc:MGI:104716]	Up
ENSMUSG00000029705	3395	3562	3330	1088	903	1028	3429	1006.33	1.53893	26.1759	5.00544e-151	3.87725e-149	Cux1	5	136276989	136596344	-	protein_coding	cut-like homeobox 1 [Source:MGI Symbol;Acc:MGI:88568]	Up
ENSMUSG00000028270	2046	2028	2022	560	508	538	2032	535.333	1.69377	26.1751	5.10827e-151	3.94402e-149	Gbp2	3	142326363	142343769	+	protein_coding	guanylate binding protein 2 [Source:MGI Symbol;Acc:MGI:102772]	Up
ENSMUSG00000040809	62	65	73	678	635	678	66.6667	663.667	-3.54595	-26.1645	6.74945e-151	5.19423e-149	Chil3	3	106054870	106074880	-	protein_coding	chitinase-like 3 [Source:MGI Symbol;Acc:MGI:1330860]	Down
ENSMUSG00000031824	651	686	676	1879	1708	1939	671	1842	-1.68681	-26.1601	7.5632e-151	5.80164e-149	6430548M08Rik	8	120840891	120892045	+	protein_coding	RIKEN cDNA 6430548M08 gene [Source:MGI Symbol;Acc:MGI:2443793]	Down
ENSMUSG00000019577	1960	1596	1845	4347	4313	4340	1800.33	4333.33	-1.49895	-26.1347	1.47161e-150	1.12521e-148	Pdk4	6	5483351	5496309	-	protein_coding	pyruvate dehydrogenase kinase, isoenzyme 4 [Source:MGI Symbol;Acc:MGI:1351481]	Down
ENSMUSG00000025498	3072	3032	3182	968	982	930	3095.33	960	1.45748	26.1286	1.72733e-150	1.31649e-148	Irf7	7	140842619	140846394	-	protein_coding	interferon regulatory factor 7 [Source:MGI Symbol;Acc:MGI:1859212]	Up
ENSMUSG00000094733	6	16	14	1021	963	982	12	988.667	-6.5952	-26.0586	1.07513e-149	8.16787e-148	Csta3	16	36030773	36038158	+	protein_coding	cystatin A family member 3 [Source:MGI Symbol;Acc:MGI:3644688]	Down
ENSMUSG00000000247	844	931	967	24	21	27	914	24	5.02085	26.0509	1.31538e-149	9.96119e-148	Lhx2	2	38229293	38259745	+	protein_coding	LIM homeobox protein 2 [Source:MGI Symbol;Acc:MGI:96785]	Up
ENSMUSG00000035376	6122	5855	5628	2125	2011	2299	5868.33	2145	1.2217	25.9143	4.59893e-148	3.47161e-146	Hacd2	16	34842798	34929547	+	protein_coding	3-hydroxyacyl-CoA dehydratase 2 [Source:MGI Symbol;Acc:MGI:1918007]	Up
ENSMUSG00000029321	272	216	286	1189	1082	1168	258	1146.33	-2.38226	-25.8991	6.82542e-148	5.13596e-146	Slc10a6	5	103753577	103777269	-	protein_coding	solute carrier family 10 (sodium/bile acid cotransporter family), member 6 [Source:MGI Symbol;Acc:MGI:1923000]	Down
ENSMUSG00000029287	1740	1694	1702	3336	3214	3374	1712	3308	-1.18112	-25.778	1.56603e-146	1.17467e-144	Tgfbr3	5	107254436	107437495	-	protein_coding	transforming growth factor, beta receptor III [Source:MGI Symbol;Acc:MGI:104637]	Down
ENSMUSG00000030087	232	242	272	1104	996	1059	248.667	1053	-2.31261	-25.7268	5.86091e-146	4.38237e-144	Klf15	6	90439558	90452220	+	protein_coding	Kruppel-like factor 15 [Source:MGI Symbol;Acc:MGI:1929988]	Down
ENSMUSG00000028116	142	133	130	830	734	825	135	796.333	-2.79052	-25.7028	1.08825e-145	8.11158e-144	Myoz2	3	122799855	122828664	-	protein_coding	myozenin 2 [Source:MGI Symbol;Acc:MGI:1913063]	Down
ENSMUSG00000056605	2273	2539	2178	6	9	7	2330	7.33333	8.08104	25.6266	7.70475e-145	5.72495e-143	Krt72	15	101684607	101694895	-	protein_coding	keratin 72 [Source:MGI Symbol;Acc:MGI:2146034]	Up
ENSMUSG00000024940	2598	2612	2664	846	790	842	2624.67	826	1.43732	25.5938	1.78955e-144	1.32555e-142	Ltbp3	19	5790932	5808560	+	protein_coding	latent transforming growth factor beta binding protein 3 [Source:MGI Symbol;Acc:MGI:1101355]	Up
ENSMUSG00000041735	1132	1129	1041	158	108	140	1100.67	135.333	2.79422	25.5795	2.57899e-144	1.90436e-142	AAdacl4fm3	4	144429761	144447974	-	protein_coding	AADACL4 family member 3 [Source:MGI Symbol;Acc:MGI:3650721]	Up
ENSMUSG00000095041	5930	5403	6109	2114	2041	2091	5814	2082	1.25039	25.5723	3.09962e-144	2.28168e-142	ENSMUSG00000095041	JH584304.1	52190	59690	-	protein_coding	NULL	Up
ENSMUSG00000001627	1351	1370	1288	2793	2841	2962	1336.33	2865.33	-1.33144	-25.5306	9.02164e-144	6.62043e-142	Ifrd1	12	40251566	40298503	-	protein_coding	interferon-related developmental regulator 1 [Source:MGI Symbol;Acc:MGI:1316717]	Down
ENSMUSG00000020363	238	246	238	966	1011	1080	240.667	1019	-2.31295	-25.519	1.21434e-143	8.88381e-142	Gfpt2	11	49685005	49729440	+	protein_coding	glutamine fructose-6-phosphate transaminase 2 [Source:MGI Symbol;Acc:MGI:1338883]	Down
ENSMUSG00000038763	181	132	165	970	875	878	159.333	907.667	-2.74138	-25.5144	1.3654e-143	9.95818e-142	Alpk3	7	80707348	80755360	+	protein_coding	alpha-kinase 3 [Source:MGI Symbol;Acc:MGI:2151224]	Down
ENSMUSG00000038332	1183	1223	1246	2630	2721	2724	1217.33	2691.67	-1.3761	-25.4663	4.65852e-143	3.38714e-141	Sesn1	10	41685931	41784420	+	protein_coding	sestrin 1 [Source:MGI Symbol;Acc:MGI:2155278]	Down
ENSMUSG00000019850	515	543	545	1546	1482	1519	534.333	1515.67	-1.73499	-25.4285	1.22077e-142	8.84887e-141	Tnfaip3	10	18876658	18891405	-	protein_coding	tumor necrosis factor, alpha-induced protein 3 [Source:MGI Symbol;Acc:MGI:1196377]	Down
ENSMUSG00000067001	418	423	416	1285	1319	1357	419	1320.33	-1.88702	-25.4149	1.72462e-142	1.2463e-140	Serpinb7	1	107327385	107380419	+	protein_coding	serine (or cysteine) peptidase inhibitor, clade B, member 7 [Source:MGI Symbol;Acc:MGI:2151053]	Down
ENSMUSG00000021751	849	870	880	83	72	93	866.333	82.6667	3.15948	25.3883	3.39362e-142	2.43754e-140	Acox2	14	14210420	14244262	+	protein_coding	acyl-Coenzyme A oxidase 2, branched chain [Source:MGI Symbol;Acc:MGI:1934852]	Up
ENSMUSG00000083773	6176	5678	6210	11392	10206	11859	6021.33	11152.3	-1.119	-25.3819	3.99885e-142	2.86359e-140	Gm13394	2	28823622	28824621	-	processed_pseudogene	predicted gene 13394 [Source:MGI Symbol;Acc:MGI:3651848]	Down
ENSMUSG00000024924	383	439	382	1350	1334	1339	401.333	1341	-1.97143	-25.3786	4.34554e-142	3.10248e-140	Vldlr	19	27193884	27231631	+	protein_coding	very low density lipoprotein receptor [Source:MGI Symbol;Acc:MGI:98935]	Down
ENSMUSG00000044674	3040	3084	3145	1072	990	1002	3089.67	1021.33	1.36619	25.363	6.45762e-142	4.59655e-140	Fzd1	5	4803839	4808035	-	protein_coding	frizzled class receptor 1 [Source:MGI Symbol;Acc:MGI:1196625]	Up
ENSMUSG00000049598	1068	1091	952	19	16	10	1037	15	5.88032	25.32	1.92495e-141	1.36608e-139	Vsig8	1	172383505	172391284	+	protein_coding	V-set and immunoglobulin domain containing 8 [Source:MGI Symbol;Acc:MGI:3642995]	Up
ENSMUSG00000003528	3778	3752	3942	1308	1358	1377	3824	1347.67	1.27341	25.3157	2.14293e-141	1.51624e-139	Slc25a1	16	17743087	17746083	-	protein_coding	solute carrier family 25 (mitochondrial carrier, citrate transporter), member 1 [Source:MGI Symbol;Acc:MGI:1345283]	Up
ENSMUSG00000062077	147	133	165	805	837	963	148.333	868.333	-2.77985	-25.1038	4.51481e-139	3.1755e-137	Trim54	5	31274056	31294974	+	protein_coding	tripartite motif-containing 54 [Source:MGI Symbol;Acc:MGI:1889623]	Down
ENSMUSG00000031382	81	81	108	729	757	686	90	724	-3.24013	-25.102	4.73498e-139	3.32051e-137	Asb11	X	163219990	163242166	+	protein_coding	ankyrin repeat and SOCS box-containing 11 [Source:MGI Symbol;Acc:MGI:1916104]	Down
ENSMUSG00000045566	1364	1413	1293	244	262	270	1356.67	258.667	2.1599	25.0602	1.351e-138	9.44624e-137	Sprr4	3	92407570	92407800	-	protein_coding	small proline-rich protein 4 [Source:MGI Symbol;Acc:MGI:2654508]	Up
ENSMUSG00000056973	2514	2356	2481	727	743	756	2450.33	742	1.49224	25.0517	1.67282e-138	1.1662e-136	Ces1d	8	93892696	93924466	-	protein_coding	carboxylesterase 1D [Source:MGI Symbol;Acc:MGI:2148202]	Up
ENSMUSG00000075570	1700	1680	1587	6	9	10	1655.67	8.33333	7.40345	24.9711	1.25878e-137	8.74982e-136	Krt26	11	99219376	99228792	-	protein_coding	keratin 26 [Source:MGI Symbol;Acc:MGI:2444913]	Up
ENSMUSG00000025172	47	36	45	629	562	576	42.6667	589	-4.01794	-24.967	1.39506e-137	9.66878e-136	Ankrd2	19	42024439	42033549	+	protein_coding	ankyrin repeat domain 2 (stretch responsive muscle) [Source:MGI Symbol;Acc:MGI:1861447]	Down
ENSMUSG00000047714	1906	1954	1890	3591	3444	3656	1916.67	3563.67	-1.1254	-24.9603	1.65093e-137	1.14087e-135	Ppp1r2	16	31070355	31094095	-	protein_coding	protein phosphatase 1, regulatory inhibitor subunit 2 [Source:MGI Symbol;Acc:MGI:1914099]	Down
ENSMUSG00000016756	1058	988	1009	147	151	156	1018.33	151.333	2.51931	24.8255	4.75386e-136	3.26611e-134	Cmah	13	24511387	24661360	+	protein_coding	cytidine monophospho-N-acetylneuraminic acid hydroxylase [Source:MGI Symbol;Acc:MGI:103227]	Up
ENSMUSG00000032484	29	29	28	602	540	583	28.6667	575	-4.55647	-24.7916	1.10434e-135	7.56537e-134	Ngp	9	110248815	110252080	+	protein_coding	neutrophilic granule protein [Source:MGI Symbol;Acc:MGI:105983]	Down
ENSMUSG00000024232	877	866	791	81	68	88	844.667	79	3.18833	24.7909	1.12297e-135	7.6708e-134	Bambi	18	3507923	3516404	+	protein_coding	BMP and activin membrane-bound inhibitor [Source:MGI Symbol;Acc:MGI:1915260]	Up
ENSMUSG00000021356	316	299	337	1092	1110	1193	317.333	1131.67	-2.06525	-24.7674	2.01483e-135	1.37234e-133	Irf4	13	30933209	30950959	+	protein_coding	interferon regulatory factor 4 [Source:MGI Symbol;Acc:MGI:1096873]	Down
ENSMUSG00000075605	102	94	108	657	683	722	101.333	687.333	-2.99298	-24.7531	2.86966e-135	1.94341e-133	Slurp2	15	74614613	74618542	-	protein_coding	secreted Ly6/Plaur domain containing 2 [Source:MGI Symbol;Acc:MGI:1916712]	Down
ENSMUSG00000096001	385	353	420	1275	1214	1307	386	1265.33	-1.94352	-24.7106	8.22517e-135	5.55445e-133	2610528A11Rik	14	36824097	36835979	-	protein_coding	RIKEN cDNA 2610528A11 gene [Source:MGI Symbol;Acc:MGI:1917295]	Down
ENSMUSG00000028841	294	274	294	1232	1079	1064	287.333	1125	-2.2001	-24.708	8.77073e-135	5.90604e-133	Cnksr1	4	133955352	133965710	-	protein_coding	connector enhancer of kinase suppressor of Ras 1 [Source:MGI Symbol;Acc:MGI:2670958]	Down
ENSMUSG00000042622	218	203	198	916	855	886	206.333	885.667	-2.33266	-24.627	6.48473e-134	4.35432e-132	Maff	15	79230821	79243276	+	protein_coding	v-maf musculoaponeurotic fibrosarcoma oncogene family, protein F (avian) [Source:MGI Symbol;Acc:MGI:96910]	Down
ENSMUSG00000070730	1825	1929	1939	489	443	525	1897.67	485.667	1.73629	24.5672	2.83355e-133	1.89727e-131	Rmdn3	2	118967482	118987515	-	protein_coding	regulator of microtubule dynamics 3 [Source:MGI Symbol;Acc:MGI:1915059]	Up
ENSMUSG00000031220	818	822	786	82	81	76	808.667	79.6667	3.11241	24.5656	2.94499e-133	1.96634e-131	Awat2	X	99445827	99486323	-	protein_coding	acyl-CoA wax alcohol acyltransferase 2 [Source:MGI Symbol;Acc:MGI:3045345]	Up
ENSMUSG00000026208	4127	3522	4499	22933	20393	21032	4049.33	21452.7	-2.63635	-24.53	7.07421e-133	4.71011e-131	Des	1	75336973	75345223	+	protein_coding	desmin [Source:MGI Symbol;Acc:MGI:94885]	Down
ENSMUSG00000028681	730	763	763	57	59	52	752	56	3.51614	24.5235	8.29581e-133	5.508e-131	Ptch2	4	116953272	116973298	+	protein_coding	patched 2 [Source:MGI Symbol;Acc:MGI:1095405]	Up
ENSMUSG00000026073	603	634	599	1641	1526	1617	612	1594.67	-1.61217	-24.4908	1.85191e-132	1.22614e-130	Il1r2	1	40113239	40164391	+	protein_coding	interleukin 1 receptor, type II [Source:MGI Symbol;Acc:MGI:96546]	Down
ENSMUSG00000030852	2532	2438	2644	4914	4463	4683	2538	4686.67	-1.11549	-24.4613	3.81983e-132	2.52204e-130	Tacc2	7	130179168	130366515	+	protein_coding	transforming, acidic coiled-coil containing protein 2 [Source:MGI Symbol;Acc:MGI:1928899]	Down
ENSMUSG00000032315	913	971	987	138	128	125	957	130.333	2.64554	24.4161	1.15472e-131	7.6029e-130	Cyp1a1	9	57595211	57611107	+	protein_coding	cytochrome P450, family 1, subfamily a, polypeptide 1 [Source:MGI Symbol;Acc:MGI:88588]	Up
ENSMUSG00000019883	1164	1134	1144	215	195	225	1147.33	211.667	2.20803	24.3879	2.29968e-131	1.50995e-129	Echdc1	10	29189162	29223465	+	protein_coding	enoyl Coenzyme A hydratase domain containing 1 [Source:MGI Symbol;Acc:MGI:1277169]	Up
ENSMUSG00000027488	401	401	416	1361	1239	1237	406	1279	-1.88639	-24.3853	2.44956e-131	1.5995e-129	Snta1	2	154218233	154250019	-	protein_coding	syntrophin, acidic 1 [Source:MGI Symbol;Acc:MGI:101772]	Down
ENSMUSG00000005148	1762	1706	1689	3219	3134	3276	1719	3209.67	-1.13178	-24.3587	4.6881e-131	3.05281e-129	Klf5	14	99536127	99552472	+	protein_coding	Kruppel-like factor 5 [Source:MGI Symbol;Acc:MGI:1338056]	Down
ENSMUSG00000028832	2735	2654	2472	824	796	799	2620.33	806.333	1.46917	24.3408	7.24845e-131	4.70712e-129	Stmn1	4	134195631	134201154	+	protein_coding	stathmin 1 [Source:MGI Symbol;Acc:MGI:96739]	Up
ENSMUSG00000056515	1405	1440	1446	2814	2855	2893	1430.33	2854	-1.22781	-24.3296	9.54167e-131	6.17941e-129	Rab31	17	65958724	66079747	-	protein_coding	RAB31, member RAS oncogene family [Source:MGI Symbol;Acc:MGI:1914603]	Down
ENSMUSG00000050211	1086	1035	1072	2307	2285	2278	1064.33	2290	-1.33674	-24.3067	1.66513e-130	1.07544e-128	Pla2g4e	2	119996893	120075816	-	protein_coding	phospholipase A2, group IVE [Source:MGI Symbol;Acc:MGI:1919144]	Down
ENSMUSG00000049103	927	958	925	129	134	133	936.667	132	2.596	24.3009	1.91747e-130	1.23505e-128	Ccr2	9	123901987	123913594	+	protein_coding	chemokine (C-C motif) receptor 2 [Source:MGI Symbol;Acc:MGI:106185]	Up
ENSMUSG00000032648	2879	2511	3189	12692	12033	12473	2859.67	12399.3	-2.34748	-24.2983	2.04442e-130	1.31325e-128	Pygm	19	6434429	6448489	+	protein_coding	muscle glycogen phosphorylase [Source:MGI Symbol;Acc:MGI:97830]	Down
ENSMUSG00000090356	91	103	91	644	623	670	95	645.667	-2.99531	-24.2958	2.17108e-130	1.39084e-128	Teddm3	16	20971405	20972750	-	protein_coding	transmembrane epididymal family member 3 [Source:MGI Symbol;Acc:MGI:1913811]	Down
ENSMUSG00000031995	3161	3214	3162	1151	1079	1198	3179	1142.67	1.24582	24.2065	1.89883e-129	1.21316e-127	St14	9	31000698	31043149	-	protein_coding	suppression of tumorigenicity 14 (colon carcinoma) [Source:MGI Symbol;Acc:MGI:1338881]	Up
ENSMUSG00000031548	1583	1732	1583	396	375	385	1632.67	385.333	1.85243	24.1821	3.43174e-129	2.18236e-127	Sfrp1	8	23901518	23939648	+	protein_coding	secreted frizzled-related protein 1 [Source:MGI Symbol;Acc:MGI:892014]	Up
ENSMUSG00000003721	3342	3357	2979	888	975	981	3226	948	1.53532	24.1821	3.43425e-129	2.18236e-127	Insig2	1	121232082	121260318	-	protein_coding	insulin induced gene 2 [Source:MGI Symbol;Acc:MGI:1920249]	Up
ENSMUSG00000033400	1245	1203	1215	2494	2403	2644	1221	2513.67	-1.27224	-24.1322	1.14756e-128	7.27287e-127	Agl	3	116533648	116601815	-	protein_coding	amylo-1,6-glucosidase, 4-alpha-glucanotransferase [Source:MGI Symbol;Acc:MGI:1924809]	Down
ENSMUSG00000032238	2273	2110	2279	4033	3874	4117	2220.67	4008	-1.08272	-24.0972	2.6776e-128	1.69245e-126	Rora	9	68561068	69295528	+	protein_coding	RAR-related orphan receptor alpha [Source:MGI Symbol;Acc:MGI:104661]	Down
ENSMUSG00000078657	695	691	701	39	29	38	695.667	35.3333	4.06902	24.0935	2.92721e-128	1.84531e-126	Crnn	3	93052094	93057126	+	protein_coding	cornulin [Source:MGI Symbol;Acc:MGI:2685861]	Up
ENSMUSG00000050762	97	64	93	684	622	655	84.6667	653.667	-3.17964	-24.0563	7.17978e-128	4.51412e-126	Prss27	17	24257118	24264928	+	protein_coding	protease, serine 27 [Source:MGI Symbol;Acc:MGI:2450123]	Down
ENSMUSG00000050092	7	9	3	1647	1372	1576	6.33333	1531.67	-8.14748	-24.0431	9.84549e-128	6.17375e-126	Sprr2b	3	92223927	92225392	+	protein_coding	small proline-rich protein 2B [Source:MGI Symbol;Acc:MGI:1330352]	Down
ENSMUSG00000025503	4305	4363	4253	1775	1591	1696	4307	1687.33	1.1215	23.9703	5.67394e-127	3.54853e-125	Taldo1	7	140972112	140982881	+	protein_coding	transaldolase 1 [Source:MGI Symbol;Acc:MGI:1274789]	Up
ENSMUSG00000026773	1008	968	1073	2241	2153	2304	1016.33	2232.67	-1.36609	-23.9308	1.46456e-126	9.1354e-125	Pfkfb3	2	11476244	11558888	-	protein_coding	6-phosphofructo-2-kinase/fructose-2,6-biphosphatase 3 [Source:MGI Symbol;Acc:MGI:2181202]	Down
ENSMUSG00000031490	994	1040	1047	2187	2222	2303	1027	2237.33	-1.35432	-23.91	2.41106e-126	1.49998e-124	Eif4ebp1	8	27750357	27766702	+	protein_coding	eukaryotic translation initiation factor 4E binding protein 1 [Source:MGI Symbol;Acc:MGI:103267]	Down
ENSMUSG00000060636	2280	2341	1958	4700	4638	5107	2193	4815	-1.36507	-23.8394	1.30494e-125	8.05495e-124	Rpl35a	16	32876823	32880559	+	protein_coding	ribosomal protein L35A [Source:MGI Symbol;Acc:MGI:1928894]	Down
ENSMUSG00000031972	18725	17344	20325	35141	32345	33567	18798	33684.3	-1.07234	-23.7914	4.09776e-125	2.5163e-123	Acta1	8	124618508	124621490	-	protein_coding	actin alpha 1, skeletal muscle [Source:MGI Symbol;Acc:MGI:87902]	Down
ENSMUSG00000036565	2359	2359	2498	706	581	559	2405.33	615.333	1.73604	23.7737	6.25343e-125	3.8301e-123	Ttyh3	5	140606333	140634786	-	protein_coding	tweety family member 3 [Source:MGI Symbol;Acc:MGI:1925589]	Up
ENSMUSG00000026985	370	336	358	1133	1220	1356	354.667	1236.33	-2.03243	-23.7601	8.63573e-125	5.27558e-123	Il36b	2	24043173	24050531	+	protein_coding	interleukin 36B [Source:MGI Symbol;Acc:MGI:1916927]	Down
ENSMUSG00000037669	2201	2138	2150	707	636	673	2163	672	1.45586	23.7286	1.82803e-124	1.11102e-122	Ldah	12	8258107	8335759	+	protein_coding	lipid droplet associated hydrolase [Source:MGI Symbol;Acc:MGI:1916082]	Up
ENSMUSG00000023153	48	35	48	537	536	525	43.6667	532.667	-3.84025	-23.7111	2.76771e-124	1.67782e-122	Tmem52	4	155553571	155555315	+	protein_coding	transmembrane protein 52 [Source:MGI Symbol;Acc:MGI:1916921]	Down
ENSMUSG00000028339	1330	1310	1376	300	307	305	1338.67	304	1.9075	23.6149	2.7086e-123	1.6378e-121	Col15a1	4	47208161	47313167	+	protein_coding	collagen, type XV, alpha 1 [Source:MGI Symbol;Acc:MGI:88449]	Up
ENSMUSG00000022596	222	234	243	895	870	902	233	889	-2.16268	-23.5606	9.77819e-123	5.88255e-121	Slurp1	15	74596167	74599883	-	protein_coding	secreted Ly6/Plaur domain containing 1 [Source:MGI Symbol;Acc:MGI:1930923]	Down
ENSMUSG00000044786	1167	1192	1193	2567	2287	2534	1184	2462.67	-1.28662	-23.5144	2.90709e-122	1.74448e-120	Zfp36	7	28076209	28079678	-	protein_coding	zinc finger protein 36 [Source:MGI Symbol;Acc:MGI:99180]	Down
ENSMUSG00000020848	44	39	37	539	480	527	40	515.333	-3.91773	-23.5127	3.02238e-122	1.80908e-120	Doc2b	11	75659792	75686875	-	protein_coding	double C2, beta [Source:MGI Symbol;Acc:MGI:1100497]	Down
ENSMUSG00000062901	1437	1319	1345	2791	2989	2908	1367	2896	-1.31503	-23.5031	3.79138e-122	2.26365e-120	Klhl24	16	19916292	19947971	+	protein_coding	kelch-like 24 [Source:MGI Symbol;Acc:MGI:1923035]	Down
ENSMUSG00000045294	2381	2505	2473	705	741	813	2453	753	1.47321	23.4664	8.99104e-122	5.32787e-120	Insig1	5	28276361	28283660	+	protein_coding	insulin induced gene 1 [Source:MGI Symbol;Acc:MGI:1916289]	Up
ENSMUSG00000069874	1688	1726	1640	421	447	466	1684.67	444.667	1.69068	23.4401	1.66626e-121	9.8492e-120	Irgm2	11	58090444	58113608	+	protein_coding	immunity-related GTPase family M member 2 [Source:MGI Symbol;Acc:MGI:1926262]	Up
ENSMUSG00000036951	1930	1875	2015	546	541	593	1940	560	1.56188	23.4146	3.03738e-121	1.79092e-119	Aadacl2fm1	3	59832635	59845370	+	protein_coding	AADACL2 family member 1 [Source:MGI Symbol;Acc:MGI:3028051]	Up
ENSMUSG00000025085	2027	1927	1932	3505	3620	3766	1962	3630.33	-1.119	-23.3986	4.41183e-121	2.59488e-119	Ablim1	19	57021165	57303351	-	protein_coding	actin-binding LIM protein 1 [Source:MGI Symbol;Acc:MGI:1194500]	Down
ENSMUSG00000050463	409	413	437	1208	1170	1277	419.667	1218.33	-1.7681	-23.3684	8.96532e-121	5.26003e-119	Krt78	15	101854436	101862722	-	protein_coding	keratin 78 [Source:MGI Symbol;Acc:MGI:1917529]	Down
ENSMUSG00000004651	1092	1160	982	152	175	171	1078	166	2.46781	23.3522	1.30759e-120	7.65279e-119	Tyr	7	87073979	87142720	-	protein_coding	tyrosinase [Source:MGI Symbol;Acc:MGI:98880]	Up
ENSMUSG00000038708	2781	2863	3000	5532	4938	5179	2881.33	5216.33	-1.08669	-23.3513	1.33794e-120	7.81112e-119	Golga4	9	118335335	118411587	+	protein_coding	golgi autoantigen, golgin subfamily a, 4 [Source:MGI Symbol;Acc:MGI:1859646]	Down
ENSMUSG00000053279	677	707	702	1687	1630	1865	695.333	1727.33	-1.54285	-23.3394	1.76467e-120	1.02771e-118	Aldh1a1	19	20470079	20620829	+	protein_coding	aldehyde dehydrogenase family 1, subfamily A1 [Source:MGI Symbol;Acc:MGI:1353450]	Down
ENSMUSG00000027322	867	870	926	133	95	122	887.667	116.667	2.69797	23.3235	2.55895e-120	1.483e-118	Siglec1	2	130911140	130928685	-	protein_coding	sialic acid binding Ig-like lectin 1, sialoadhesin [Source:MGI Symbol;Acc:MGI:99668]	Up
ENSMUSG00000012350	891	849	831	1880	1930	2021	857	1943.67	-1.41254	-23.2879	5.87734e-120	3.39782e-118	Ehf	2	103093778	103133623	-	protein_coding	ets homologous factor [Source:MGI Symbol;Acc:MGI:1270840]	Down
ENSMUSG00000021553	75	94	78	592	564	604	82.3333	586.667	-3.06339	-23.2495	1.43911e-119	8.29956e-118	Slc28a3	13	58693213	58758691	-	protein_coding	solute carrier family 28 (sodium-coupled nucleoside transporter), member 3 [Source:MGI Symbol;Acc:MGI:2137361]	Down
ENSMUSG00000024063	2043	1988	1914	489	547	586	1981.67	540.667	1.64278	23.1196	2.94269e-118	1.69297e-116	Lbh	17	73225300	73248942	+	protein_coding	limb-bud and heart [Source:MGI Symbol;Acc:MGI:1925139]	Up
ENSMUSG00000020009	1863	1903	1906	3351	3386	3609	1890.67	3448.67	-1.09793	-23.1166	3.15197e-118	1.80899e-116	Ifngr1	10	19467697	19485977	+	protein_coding	interferon gamma receptor 1 [Source:MGI Symbol;Acc:MGI:107655]	Down
ENSMUSG00000024042	786	656	724	1794	1756	1820	722	1790	-1.54117	-23.1154	3.23876e-118	1.85431e-116	Sik1	17	32063224	32074778	-	protein_coding	salt inducible kinase 1 [Source:MGI Symbol;Acc:MGI:104754]	Down
ENSMUSG00000029188	247	242	256	892	886	899	248.333	892.333	-2.07646	-23.0347	2.09291e-117	1.19538e-115	Slc34a2	5	53195423	53229006	+	protein_coding	solute carrier family 34 (sodium phosphate), member 2 [Source:MGI Symbol;Acc:MGI:1342284]	Down
ENSMUSG00000033022	1490	1505	1454	2792	2690	2963	1483	2815	-1.15503	-22.92	2.93248e-116	1.67088e-114	Cdo1	18	46846260	46861462	-	protein_coding	cysteine dioxygenase 1, cytosolic [Source:MGI Symbol;Acc:MGI:105925]	Down
ENSMUSG00000039775	4	10	1	1716	1689	1725	5	1710	-8.64891	-22.8989	4.77028e-116	2.71151e-114	Defb3	8	19343376	19345307	+	protein_coding	defensin beta 3 [Source:MGI Symbol;Acc:MGI:1351612]	Down
ENSMUSG00000031372	229	271	235	921	870	964	245	918.333	-2.13633	-22.8756	8.1357e-116	4.60398e-114	Trex2	X	72477311	72478950	-	protein_coding	three prime repair exonuclease 2 [Source:MGI Symbol;Acc:MGI:1346343]	Down
ENSMUSG00000027456	356	359	383	1155	1060	1106	366	1107	-1.82738	-22.8756	8.1385e-116	4.60398e-114	Sdcbp2	2	151414542	151431925	+	protein_coding	syndecan binding protein (syntenin) 2 [Source:MGI Symbol;Acc:MGI:2385156]	Down
ENSMUSG00000021062	1242	1212	1236	248	258	296	1230	267.333	1.97135	22.8626	1.0963e-115	6.18703e-114	Rab15	12	76844734	76869682	-	protein_coding	RAB15, member RAS oncogene family [Source:MGI Symbol;Acc:MGI:1916865]	Up
ENSMUSG00000033065	1972	1945	2146	3931	3551	3918	2021	3800	-1.14109	-22.7768	7.79435e-115	4.3573e-113	Pfkm	15	97990470	98030332	+	protein_coding	phosphofructokinase, muscle [Source:MGI Symbol;Acc:MGI:97548]	Down
ENSMUSG00000022519	765	665	779	1946	1755	1814	736.333	1838.33	-1.55087	-22.7582	1.18942e-114	6.63363e-113	Srl	16	4298080	4359680	-	protein_coding	sarcalumenin [Source:MGI Symbol;Acc:MGI:2146620]	Down
ENSMUSG00000079523	6721	6861	6264	2562	2702	2713	6615.33	2659	1.08354	22.7546	1.29095e-114	7.18296e-113	Tmsb10	6	72934330	72935731	-	protein_coding	thymosin, beta 10 [Source:MGI Symbol;Acc:MGI:109146]	Up
ENSMUSG00000026180	32	40	43	470	470	524	38.3333	488	-3.90054	-22.7254	2.51558e-114	1.39641e-112	Cxcr2	1	74193148	74200405	+	protein_coding	chemokine (C-X-C motif) receptor 2 [Source:MGI Symbol;Acc:MGI:105303]	Down
ENSMUSG00000016349	1031	879	1172	6023	5524	5633	1027.33	5726.67	-2.70995	-22.6962	4.88839e-114	2.70723e-112	Eef1a2	2	180789446	180798807	-	protein_coding	eukaryotic translation elongation factor 1 alpha 2 [Source:MGI Symbol;Acc:MGI:1096317]	Down
ENSMUSG00000046203	9	6	14	722	650	757	9.66667	709.667	-6.42782	-22.6533	1.29518e-113	7.15609e-112	Sprr2g	3	92281222	92282536	+	protein_coding	small proline-rich protein 2G [Source:MGI Symbol;Acc:MGI:1330348]	Down
ENSMUSG00000028405	1932	1874	1974	608	591	583	1926.67	594	1.46641	22.6034	4.00829e-113	2.2095e-111	Aco1	4	40143081	40198338	+	protein_coding	aconitase 1 [Source:MGI Symbol;Acc:MGI:87879]	Up
ENSMUSG00000020102	743	684	642	67	53	65	689.667	61.6667	3.25293	22.5744	7.74386e-113	4.25877e-111	Slc16a7	10	125055139	125225334	-	protein_coding	solute carrier family 16 (monocarboxylic acid transporters), member 7 [Source:MGI Symbol;Acc:MGI:1330284]	Up
ENSMUSG00000028756	2060	1984	2125	3711	3504	3600	2056.33	3605	-1.04086	-22.5524	1.2712e-112	6.97482e-111	Pink1	4	138040720	138053618	-	protein_coding	PTEN induced putative kinase 1 [Source:MGI Symbol;Acc:MGI:1916193]	Down
ENSMUSG00000070327	2598	2604	2628	979	900	924	2610	934.333	1.25128	22.5497	1.35161e-112	7.3989e-111	Rnf213	11	119283926	119378244	+	protein_coding	ring finger protein 213 [Source:MGI Symbol;Acc:MGI:1289196]	Up
ENSMUSG00000081169	1052	1095	928	180	163	168	1025	170.333	2.35853	22.5372	1.79263e-112	9.7905e-111	Gm12551	4	86545312	86549488	-	unprocessed_pseudogene	predicted gene 12551 [Source:MGI Symbol;Acc:MGI:3651664]	Up
ENSMUSG00000028381	1296	1259	1227	2453	2333	2551	1260.67	2445.67	-1.18655	-22.5368	1.80987e-112	9.86191e-111	Ugcg	4	59189257	59222833	+	protein_coding	UDP-glucose ceramide glucosyltransferase [Source:MGI Symbol;Acc:MGI:1332243]	Down
ENSMUSG00000055030	10	13	6	732	677	671	9.66667	693.333	-6.39541	-22.5321	2.01066e-112	1.09309e-110	Sprr2e	3	92259450	92260756	+	protein_coding	small proline-rich protein 2E [Source:MGI Symbol;Acc:MGI:1330346]	Down
ENSMUSG00000005125	1544	1535	1579	2811	2820	3010	1552.67	2880.33	-1.1223	-22.5297	2.12601e-112	1.15315e-110	Ndrg1	15	66801167	66841489	-	protein_coding	N-myc downstream regulated gene 1 [Source:MGI Symbol;Acc:MGI:1341799]	Down
ENSMUSG00000027710	3928	4062	3906	1668	1571	1631	3965.33	1623.33	1.05779	22.4947	4.67571e-112	2.53033e-110	Acad9	3	36120128	36147002	+	protein_coding	acyl-Coenzyme A dehydrogenase family, member 9 [Source:MGI Symbol;Acc:MGI:1914272]	Up
ENSMUSG00000000567	1547	1641	1742	440	420	440	1643.33	433.333	1.69248	22.4695	8.25121e-112	4.45509e-110	Sox9	11	112673050	112678586	+	protein_coding	SRY (sex determining region Y)-box 9 [Source:MGI Symbol;Acc:MGI:98371]	Up
ENSMUSG00000026104	2210	2397	2121	601	596	703	2242.67	633.333	1.59422	22.3408	1.48436e-110	7.9963e-109	Stat1	1	52158599	52201024	+	protein_coding	signal transducer and activator of transcription 1 [Source:MGI Symbol;Acc:MGI:103063]	Up
ENSMUSG00000024770	53	54	48	469	478	518	51.6667	488.333	-3.47132	-22.3327	1.77723e-110	9.5523e-109	Lipn	19	34044758	34062318	+	protein_coding	lipase, family member N [Source:MGI Symbol;Acc:MGI:1917416]	Down
ENSMUSG00000035783	2643	2715	2635	1005	912	941	2664.33	952.667	1.25309	22.3291	1.9281e-110	1.03397e-108	Acta2	19	34218490	34232990	-	protein_coding	actin alpha 2, smooth muscle, aorta [Source:MGI Symbol;Acc:MGI:87909]	Up
ENSMUSG00000037926	931	927	914	1998	1895	1914	924	1935.67	-1.29788	-22.3092	3.005e-110	1.60785e-108	Ssh2	11	77107113	77351046	+	protein_coding	slingshot protein phosphatase 2 [Source:MGI Symbol;Acc:MGI:2679255]	Down
ENSMUSG00000101026	749	751	630	50	57	72	710	59.6667	3.34235	22.2984	3.83085e-110	2.04511e-108	Ly6g6g	15	74642757	74650708	-	protein_coding	lymphocyte antigen 6 complex, locus G6G [Source:MGI Symbol;Acc:MGI:1925975]	Up
ENSMUSG00000025784	2816	2609	2674	991	945	1004	2699.67	980	1.23105	22.2843	5.24603e-110	2.79431e-108	Clec3b	9	122980011	122986497	+	protein_coding	C-type lectin domain family 3, member b [Source:MGI Symbol;Acc:MGI:104540]	Up
ENSMUSG00000009185	4565	4711	4400	1649	1800	1768	4558.67	1739	1.15877	22.2836	5.3245e-110	2.82975e-108	Ccl8	11	82006011	82007625	+	protein_coding	chemokine (C-C motif) ligand 8 [Source:MGI Symbol;Acc:MGI:101878]	Up
ENSMUSG00000024210	82	61	68	537	501	547	70.3333	528.333	-3.13987	-22.2745	6.52949e-110	3.46238e-108	Ip6k3	17	27362939	27386769	-	protein_coding	inositol hexaphosphate kinase 3 [Source:MGI Symbol;Acc:MGI:3045325]	Down
ENSMUSG00000028862	1063	1098	1135	2511	2232	2277	1098.67	2340	-1.32136	-22.2325	1.66548e-109	8.81178e-108	Map3k6	4	132968129	132980240	+	protein_coding	mitogen-activated protein kinase kinase kinase 6 [Source:MGI Symbol;Acc:MGI:1855691]	Down
ENSMUSG00000038751	203	188	212	817	749	783	201	783	-2.19255	-22.2206	2.17287e-109	1.14707e-107	Ptk6	2	180835514	180844582	-	protein_coding	PTK6 protein tyrosine kinase 6 [Source:MGI Symbol;Acc:MGI:99683]	Down
ENSMUSG00000041440	1420	1425	1401	384	360	397	1415.33	380.333	1.66531	22.1676	7.06407e-109	3.72088e-107	Gk5	9	96001415	96066661	+	protein_coding	glycerol kinase 5 (putative) [Source:MGI Symbol;Acc:MGI:2443336]	Up
ENSMUSG00000074743	749	747	717	1670	1570	1681	737.667	1640.33	-1.38353	-22.1674	7.0868e-109	3.72458e-107	Thbd	2	148246386	148250108	-	protein_coding	thrombomodulin [Source:MGI Symbol;Acc:MGI:98736]	Down
ENSMUSG00000027514	1026	1085	1075	213	221	193	1062	209	2.11369	22.1498	1.04847e-108	5.49823e-107	Zbp1	2	173048405	173060716	-	protein_coding	Z-DNA binding protein 1 [Source:MGI Symbol;Acc:MGI:1927449]	Up
ENSMUSG00000035504	999	1025	1211	181	178	192	1078.33	183.667	2.32306	22.0957	3.47518e-108	1.81437e-106	Reep6	10	80165787	80172275	+	protein_coding	receptor accessory protein 6 [Source:MGI Symbol;Acc:MGI:1917585]	Up
ENSMUSG00000020893	1812	1832	1913	3278	3113	3349	1852.33	3246.67	-1.04013	-22.0947	3.55609e-108	1.85253e-106	Per1	11	68986043	69000786	+	protein_coding	period circadian clock 1 [Source:MGI Symbol;Acc:MGI:1098283]	Down
ENSMUSG00000027985	620	657	587	47	51	50	621.333	49.3333	3.4238	22.042	1.13877e-107	5.91935e-106	Lef1	3	130904120	131018005	+	protein_coding	lymphoid enhancer binding factor 1 [Source:MGI Symbol;Acc:MGI:96770]	Up
ENSMUSG00000066441	3476	3394	3118	1222	1164	1274	3329.33	1220	1.21778	22.0338	1.36686e-107	7.08943e-106	Rdh11	12	79221111	79239067	-	protein_coding	retinol dehydrogenase 11 [Source:MGI Symbol;Acc:MGI:102581]	Up
ENSMUSG00000001508	107	100	127	602	636	616	111.333	618	-2.70448	-21.9986	2.96682e-107	1.53543e-105	Sgca	11	94853617	94867153	-	protein_coding	sarcoglycan, alpha (dystrophin-associated glycoprotein) [Source:MGI Symbol;Acc:MGI:894698]	Down
ENSMUSG00000041120	1706	1668	1867	3588	3195	3376	1747	3386.33	-1.18529	-21.9942	3.27571e-107	1.6916e-105	Nbl1	4	138809595	138820304	-	protein_coding	NBL1, DAN family BMP antagonist [Source:MGI Symbol;Acc:MGI:104591]	Down
ENSMUSG00000062006	4115	4322	3883	6880	7260	7451	4106.67	7197	-1.04067	-21.9904	3.56014e-107	1.83448e-105	Rpl34	3	130520480	130524047	-	protein_coding	ribosomal protein L34 [Source:MGI Symbol;Acc:MGI:1915686]	Down
ENSMUSG00000001027	179	195	211	810	773	757	195	780	-2.23111	-21.986	3.9236e-107	2.01738e-105	Scn4a	11	106209418	106244114	-	protein_coding	sodium channel, voltage-gated, type IV, alpha [Source:MGI Symbol;Acc:MGI:98250]	Down
ENSMUSG00000025407	794	806	864	120	127	131	821.333	126	2.47361	21.9701	5.56343e-107	2.85433e-105	Gli1	10	127165751	127177843	-	protein_coding	GLI-Kruppel family member GLI1 [Source:MGI Symbol;Acc:MGI:95727]	Up
ENSMUSG00000042599	1303	1252	1280	2396	2361	2428	1278.33	2395	-1.13685	-21.9558	7.63087e-107	3.90658e-105	Kdm7a	6	39113557	39183723	-	protein_coding	lysine (K)-specific demethylase 7A [Source:MGI Symbol;Acc:MGI:2443388]	Down
ENSMUSG00000028654	1776	1763	1805	481	529	557	1781.33	522.333	1.53882	21.9313	1.30758e-106	6.67963e-105	Mycl	4	122889445	122896278	+	protein_coding	v-myc avian myelocytomatosis viral oncogene lung carcinoma derived [Source:MGI Symbol;Acc:MGI:96799]	Up
ENSMUSG00000018736	1828	1881	1763	3235	3074	3288	1824	3199	-1.04106	-21.8794	4.07824e-106	2.07885e-104	Ndel1	11	68712260	68762684	-	protein_coding	nudE neurodevelopment protein 1 like 1 [Source:MGI Symbol;Acc:MGI:1932915]	Down
ENSMUSG00000046275	987	859	939	165	146	125	928.333	145.333	2.44359	21.8622	5.94894e-106	3.02592e-104	Trarg1	11	76570634	76589490	+	protein_coding	trafficking regulator of GLUT4 (SLC2A4) 1 [Source:MGI Symbol;Acc:MGI:3029307]	Up
ENSMUSG00000091376	134	97	136	661	634	650	122.333	648.333	-2.63723	-21.8356	1.06493e-105	5.40515e-104	Aadacl2	3	59914164	59932841	+	protein_coding	arylacetamide deacetylase like 2 [Source:MGI Symbol;Acc:MGI:3646333]	Down
ENSMUSG00000013236	2549	2465	2834	874	758	787	2616	806.333	1.46735	21.802	2.2195e-105	1.12412e-103	Ptprs	17	56719426	56783483	-	protein_coding	protein tyrosine phosphatase, receptor type, S [Source:MGI Symbol;Acc:MGI:97815]	Up
ENSMUSG00000042532	554	582	590	23	31	23	575.333	25.6667	4.25502	21.7986	2.39337e-105	1.2096e-103	Golga7b	19	42236013	42258787	+	protein_coding	golgi autoantigen, golgin subfamily a, 7B [Source:MGI Symbol;Acc:MGI:1918396]	Up
ENSMUSG00000022237	93	109	141	658	641	648	114.333	649	-2.73585	-21.7977	2.43953e-105	1.2303e-103	Ankrd33b	15	31291624	31367872	-	protein_coding	ankyrin repeat domain 33B [Source:MGI Symbol;Acc:MGI:1917904]	Down
ENSMUSG00000084228	106	76	96	579	639	570	92.6667	596	-2.91811	-21.7022	1.95556e-104	9.82048e-103	Gm8080	1	106947867	106953055	-	unprocessed_pseudogene	predicted gene 8080 [Source:MGI Symbol;Acc:MGI:3646133]	Down
ENSMUSG00000003469	1152	1160	1162	293	246	260	1158	266.333	1.88989	21.699	2.09495e-104	1.04982e-102	Phyhip	14	70694916	70706272	+	protein_coding	phytanoyl-CoA hydroxylase interacting protein [Source:MGI Symbol;Acc:MGI:1860417]	Up
ENSMUSG00000002500	316	250	291	946	927	993	285.667	955.333	-1.97274	-21.6909	2.50137e-104	1.25084e-102	Rpl3l	17	24946794	24955117	+	protein_coding	ribosomal protein L3-like [Source:MGI Symbol;Acc:MGI:1913461]	Down
ENSMUSG00000074896	1038	1018	1065	229	214	191	1040.33	211.333	2.06807	21.6879	2.66824e-104	1.33148e-102	Ifit3	19	34560931	34566131	+	protein_coding	interferon-induced protein with tetratricopeptide repeats 3 [Source:MGI Symbol;Acc:MGI:1101055]	Up
ENSMUSG00000039911	238	253	234	868	785	853	241.667	835.333	-2.01959	-21.6861	2.77554e-104	1.38211e-102	Spsb1	4	149980740	150039500	-	protein_coding	splA/ryanodine receptor domain and SOCS box containing 1 [Source:MGI Symbol;Acc:MGI:1921896]	Down
ENSMUSG00000020423	1552	1563	1577	2742	2748	2895	1564	2795	-1.06849	-21.6578	5.13096e-104	2.54967e-102	Btg2	1	134002908	134006858	-	protein_coding	BTG anti-proliferation factor 2 [Source:MGI Symbol;Acc:MGI:108384]	Down
ENSMUSG00000035596	2098	2076	1973	676	679	650	2049	668.333	1.38487	21.6244	1.05965e-103	5.2546e-102	Mboat7	7	3680788	3696522	-	protein_coding	membrane bound O-acyltransferase domain containing 7 [Source:MGI Symbol;Acc:MGI:1924832]	Up
ENSMUSG00000032911	979	1033	1080	217	164	166	1030.67	182.333	2.2687	21.6234	1.08179e-103	5.35315e-102	Cspg4	9	56772317	56807154	+	protein_coding	chondroitin sulfate proteoglycan 4 [Source:MGI Symbol;Acc:MGI:2153093]	Up
ENSMUSG00000056492	966	943	983	1947	1978	1963	964	1962.67	-1.25712	-21.5888	2.28973e-103	1.1307e-101	Adgrf5	17	43671342	43770448	+	protein_coding	adhesion G protein-coupled receptor F5 [Source:MGI Symbol;Acc:MGI:2182928]	Down
ENSMUSG00000040128	1189	1183	1289	2466	2272	2406	1220.33	2381.33	-1.19504	-21.5452	5.86756e-103	2.89145e-101	Pnrc1	4	33245423	33290163	-	protein_coding	proline-rich nuclear receptor coactivator 1 [Source:MGI Symbol;Acc:MGI:1917838]	Down
ENSMUSG00000070305	746	691	631	1602	1595	1696	689.333	1631	-1.47347	-21.484	2.19658e-102	1.0802e-100	Mpzl3	9	44966484	44988734	+	protein_coding	myelin protein zero-like 3 [Source:MGI Symbol;Acc:MGI:2442647]	Down
ENSMUSG00000028037	936	933	951	201	163	163	940	175.667	2.18921	21.4675	3.13257e-102	1.5373e-100	Ifi44	3	151436559	151455597	-	protein_coding	interferon-induced protein 44 [Source:MGI Symbol;Acc:MGI:2443016]	Up
ENSMUSG00000038217	1610	1545	1456	333	387	420	1537	380	1.78487	21.4469	4.88487e-102	2.39227e-100	Tlcd2	11	75352541	75361725	+	protein_coding	TLC domain containing 2 [Source:MGI Symbol;Acc:MGI:1917141]	Up
ENSMUSG00000029380	51	53	36	452	445	458	46.6667	451.667	-3.50581	-21.4113	1.04807e-101	5.11159e-100	Cxcl1	5	91039100	91040974	+	protein_coding	chemokine (C-X-C motif) ligand 1 [Source:MGI Symbol;Acc:MGI:108068]	Down
ENSMUSG00000029838	1157	1225	1147	243	263	293	1176.33	266.333	1.91238	21.4107	1.06245e-101	5.17111e-100	Ptn	6	36691864	36787155	-	protein_coding	pleiotrophin [Source:MGI Symbol;Acc:MGI:97804]	Up
ENSMUSG00000028150	618	586	657	1564	1386	1514	620.333	1488	-1.49254	-21.4061	1.17232e-101	5.69414e-100	Rorc	3	94280101	94305583	+	protein_coding	RAR-related orphan receptor gamma [Source:MGI Symbol;Acc:MGI:104856]	Down
ENSMUSG00000061462	964	884	1139	5552	4811	4927	995.667	5096.67	-2.58648	-21.403	1.25279e-101	6.07257e-100	Obscn	11	58885082	59029996	-	protein_coding	obscurin, cytoskeletal calmodulin and titin-interacting RhoGEF [Source:MGI Symbol;Acc:MGI:2681862]	Down
ENSMUSG00000048981	1419	1579	1437	6	5	5	1478.33	5.33333	7.88422	21.3951	1.48426e-101	7.16526e-100	Krt31	11	99937472	99941377	-	protein_coding	keratin 31 [Source:MGI Symbol;Acc:MGI:1309993]	Up
ENSMUSG00000030666	37	42	40	446	405	437	39.6667	429.333	-3.66641	-21.3591	3.20638e-101	1.54473e-99	Calcb	7	114317878	114322600	+	protein_coding	calcitonin-related polypeptide, beta [Source:MGI Symbol;Acc:MGI:2151254]	Down
ENSMUSG00000073700	954	945	916	2052	1846	1919	938.333	1939	-1.27777	-21.3589	3.22048e-101	1.54838e-99	Klhl21	4	152093260	152102137	+	protein_coding	kelch-like 21 [Source:MGI Symbol;Acc:MGI:1919288]	Down
ENSMUSG00000040033	2514	2387	2459	918	895	876	2453.33	896.333	1.22132	21.3482	4.05549e-101	1.9459e-99	Stat2	10	128106428	128128718	+	protein_coding	signal transducer and activator of transcription 2 [Source:MGI Symbol;Acc:MGI:103039]	Up
ENSMUSG00000073889	2306	2309	2422	795	783	880	2345.67	819.333	1.28704	21.3451	4.33411e-101	2.0712e-99	Il11ra1	4	41699989	41769474	+	protein_coding	interleukin 11 receptor, alpha chain 1 [Source:MGI Symbol;Acc:MGI:107426]	Up
ENSMUSG00000001228	1371	1323	1393	392	350	355	1362.33	365.667	1.66665	21.3401	4.81409e-101	2.29594e-99	Uhrf1	17	56610321	56630486	+	protein_coding	ubiquitin-like, containing PHD and RING finger domains, 1 [Source:MGI Symbol;Acc:MGI:1338889]	Up
ENSMUSG00000007480	1028	1058	971	230	198	211	1019	213	2.02779	21.2973	1.20313e-100	5.72648e-99	Mc5r	18	68470575	68475517	+	protein_coding	melanocortin 5 receptor [Source:MGI Symbol;Acc:MGI:99420]	Up
ENSMUSG00000041075	1906	1888	1874	623	636	622	1889.33	627	1.36004	21.2764	1.8784e-100	8.9226e-99	Fzd7	1	59521583	59526114	+	protein_coding	frizzled class receptor 7 [Source:MGI Symbol;Acc:MGI:108570]	Up
ENSMUSG00000008153	1359	1423	1269	351	304	356	1350.33	337	1.77257	21.262	2.55445e-100	1.21096e-98	Clstn3	6	124407540	124441753	-	protein_coding	calsyntenin 3 [Source:MGI Symbol;Acc:MGI:2178323]	Up
ENSMUSG00000079017	5079	5454	4822	1857	1970	2041	5118.33	1956	1.15674	21.26	2.66203e-100	1.25944e-98	Ifi27l2a	12	103408426	103409939	-	protein_coding	interferon, alpha-inducible protein 27 like 2A [Source:MGI Symbol;Acc:MGI:1924183]	Up
ENSMUSG00000027015	598	576	547	18	14	19	573.667	17	4.84606	21.2554	2.94117e-100	1.38874e-98	Cybrd1	2	70948267	70973270	+	protein_coding	cytochrome b reductase 1 [Source:MGI Symbol;Acc:MGI:2654575]	Up
ENSMUSG00000046807	534	546	613	28	39	31	564.333	32.6667	3.87907	21.2482	3.42831e-100	1.61553e-98	Lrrc75b	10	75385957	75396164	-	protein_coding	leucine rich repeat containing 75B [Source:MGI Symbol;Acc:MGI:2143657]	Up
ENSMUSG00000029392	358	302	353	1062	974	1013	337.667	1016.33	-1.82064	-21.2466	3.54707e-100	1.66818e-98	Rilpl1	5	124631143	124669454	-	protein_coding	Rab interacting lysosomal protein-like 1 [Source:MGI Symbol;Acc:MGI:1922945]	Down
ENSMUSG00000046095	516	562	549	25	20	28	542.333	24.3333	4.24814	21.1756	1.60457e-99	7.51643e-98	Krt32	11	99971674	99979100	-	protein_coding	keratin 32 [Source:MGI Symbol;Acc:MGI:1309995]	Up
ENSMUSG00000038594	304	244	275	879	928	985	274.333	930.667	-1.99372	-21.1693	1.83315e-99	8.57025e-98	Cep85l	10	53149539	53256043	-	protein_coding	centrosomal protein 85-like [Source:MGI Symbol;Acc:MGI:3642684]	Down
ENSMUSG00000027908	645	685	677	7	17	10	669	11.3333	5.65203	21.1625	2.11693e-99	9.87746e-98	Tchhl1	3	93376061	93379287	+	protein_coding	trichohyalin-like 1 [Source:MGI Symbol;Acc:MGI:1918575]	Up
ENSMUSG00000032000	636	651	681	1529	1444	1471	656	1481.33	-1.406	-21.1387	3.50322e-99	1.62817e-97	Birc3	9	7848700	7873187	-	protein_coding	baculoviral IAP repeat-containing 3 [Source:MGI Symbol;Acc:MGI:1197007]	Down
ENSMUSG00000053765	370	352	396	1024	1050	1071	372.667	1048.33	-1.72341	-21.1369	3.63993e-99	1.6884e-97	Oas1f	5	120985432	120996049	+	protein_coding	2'-5' oligoadenylate synthetase 1F [Source:MGI Symbol;Acc:MGI:2180855]	Down
ENSMUSG00000031217	2206	2237	2209	831	756	811	2217.33	799.333	1.24147	21.1302	4.19747e-99	1.94321e-97	Efnb1	X	98179736	98192597	+	protein_coding	ephrin B1 [Source:MGI Symbol;Acc:MGI:102708]	Up
ENSMUSG00000030103	1608	1471	1561	2799	2644	2828	1546.67	2757	-1.0647	-21.1009	7.80946e-99	3.60834e-97	Bhlhe40	6	108637590	108643886	+	protein_coding	basic helix-loop-helix family, member e40 [Source:MGI Symbol;Acc:MGI:1097714]	Down
ENSMUSG00000035692	2159	2356	2045	596	590	706	2186.67	630.667	1.56395	21.0924	9.3452e-99	4.30952e-97	Isg15	4	156283912	156285253	-	protein_coding	ISG15 ubiquitin-like modifier [Source:MGI Symbol;Acc:MGI:1855694]	Up
ENSMUSG00000053475	130	118	126	662	559	600	124.667	607	-2.51391	-21.0468	2.44733e-98	1.12639e-96	Tnfaip6	2	51928021	51946698	+	protein_coding	tumor necrosis factor alpha induced protein 6 [Source:MGI Symbol;Acc:MGI:1195266]	Down
ENSMUSG00000025330	639	647	655	88	56	74	647	72.6667	2.92484	20.9783	1.03595e-97	4.75872e-96	Padi4	4	140473176	140501547	-	protein_coding	peptidyl arginine deiminase, type IV [Source:MGI Symbol;Acc:MGI:1338898]	Up
ENSMUSG00000032495	49	38	50	433	404	467	45.6667	434.667	-3.48088	-20.9763	1.07921e-97	4.94788e-96	Lrrc2	9	110780613	110813134	+	protein_coding	leucine rich repeat containing 2 [Source:MGI Symbol;Acc:MGI:1921499]	Down
ENSMUSG00000061928	642	633	608	1447	1354	1432	627.667	1411	-1.39932	-20.9734	1.14796e-97	5.2529e-96	Dsg1b	18	20509786	20543253	+	protein_coding	desmoglein 1 beta [Source:MGI Symbol;Acc:MGI:2664357]	Down
ENSMUSG00000078853	1921	2111	1936	603	520	647	1989.33	590	1.52422	20.9382	2.40453e-97	1.09816e-95	Igtp	11	58090382	58098417	+	protein_coding	interferon gamma induced GTPase [Source:MGI Symbol;Acc:MGI:107729]	Up
ENSMUSG00000021373	200	150	184	748	710	716	178	724.667	-2.25686	-20.9353	2.55565e-97	1.16493e-95	Cap2	13	46655324	46803757	+	protein_coding	CAP, adenylate cyclase-associated protein, 2 (yeast) [Source:MGI Symbol;Acc:MGI:1914502]	Down
ENSMUSG00000028278	155	156	169	672	648	643	160	654.333	-2.26311	-20.9337	2.64135e-97	1.20169e-95	Rragd	4	32983037	33022180	+	protein_coding	Ras-related GTP binding D [Source:MGI Symbol;Acc:MGI:1098604]	Down
ENSMUSG00000042485	169	157	178	673	640	686	168	666.333	-2.21847	-20.9206	3.47732e-97	1.57597e-95	Mustn1	14	30601157	30603567	+	protein_coding	musculoskeletal, embryonic nuclear protein 1 [Source:MGI Symbol;Acc:MGI:1913425]	Down
ENSMUSG00000059606	481	459	428	1220	1170	1152	456	1180.67	-1.60381	-20.8759	8.86218e-97	4.00878e-95	Rnase2b	14	51399717	51400475	+	protein_coding	ribonuclease, RNase A family, 2B (liver, eosinophil-derived neurotoxin) [Source:MGI Symbol;Acc:MGI:1858598]	Down
ENSMUSG00000022122	1649	1641	1490	479	459	458	1593.33	465.333	1.54466	20.841	1.84029e-96	8.27712e-95	Ednrb	14	104052061	104081838	-	protein_coding	endothelin receptor type B [Source:MGI Symbol;Acc:MGI:102720]	Up
ENSMUSG00000024479	886	808	723	1883	1805	1833	805.667	1840.33	-1.42296	-20.8409	1.84459e-96	8.28075e-95	Mal2	15	54434588	54466243	+	protein_coding	mal, T cell differentiation protein 2 [Source:MGI Symbol;Acc:MGI:2146021]	Down
ENSMUSG00000049848	690	680	656	1651	1550	1479	675.333	1560	-1.43928	-20.8277	2.42947e-96	1.08858e-94	Ceacam19	7	19609667	19621890	-	protein_coding	CEA cell adhesion molecule 19 [Source:MGI Symbol;Acc:MGI:2443001]	Down
ENSMUSG00000030711	500	478	492	1247	1153	1193	490	1197.67	-1.52019	-20.7872	5.64555e-96	2.52008e-94	Sult1a1	7	126272037	126275604	-	protein_coding	sulfotransferase family 1A, phenol-preferring, member 1 [Source:MGI Symbol;Acc:MGI:102896]	Down
ENSMUSG00000075296	2750	2794	2602	1062	998	1069	2715.33	1043	1.14982	20.7567	1.06711e-95	4.74554e-94	Aldh3b2	19	4022328	4031646	+	protein_coding	aldehyde dehydrogenase 3 family, member B2 [Source:MGI Symbol;Acc:MGI:2147613]	Up
ENSMUSG00000048572	131	107	109	583	601	561	115.667	581.667	-2.56237	-20.7545	1.11593e-95	4.95333e-94	Tmem252	19	24651372	24659597	+	protein_coding	transmembrane protein 252 [Source:MGI Symbol;Acc:MGI:3583948]	Down
ENSMUSG00000010307	1537	1688	1668	499	477	477	1631	484.333	1.52093	20.7476	1.28797e-95	5.7063e-94	Tmem86a	7	46700349	46704525	+	protein_coding	transmembrane protein 86A [Source:MGI Symbol;Acc:MGI:1915143]	Up
ENSMUSG00000006014	91	85	92	536	472	520	89.3333	509.333	-2.74156	-20.7308	1.82848e-95	8.07085e-94	Prg4	1	150325163	150341916	-	protein_coding	proteoglycan 4 (megakaryocyte stimulating factor, articular superficial zone protein) [Source:MGI Symbol;Acc:MGI:1891344]	Down
ENSMUSG00000045092	413	470	405	1183	1093	1269	429.333	1181.67	-1.69033	-20.7185	2.35828e-95	1.039e-93	S1pr1	3	115504082	115508721	-	protein_coding	sphingosine-1-phosphate receptor 1 [Source:MGI Symbol;Acc:MGI:1096355]	Down
ENSMUSG00000020154	740	723	751	1581	1528	1553	738	1554	-1.30535	-20.6917	4.11782e-95	1.81085e-93	Ptprb	10	116111428	116225440	+	protein_coding	protein tyrosine phosphatase, receptor type, B [Source:MGI Symbol;Acc:MGI:97809]	Down
ENSMUSG00000034295	986	990	1000	225	189	238	992	217.333	1.96067	20.6505	9.66436e-95	4.24212e-93	Fhod3	18	24841680	25266558	+	protein_coding	formin homology 2 domain containing 3 [Source:MGI Symbol;Acc:MGI:1925847]	Up
ENSMUSG00000029361	50	65	60	443	428	453	58.3333	441.333	-3.14998	-20.5693	5.16753e-94	2.26407e-92	Nos1	5	117919097	118096905	+	protein_coding	nitric oxide synthase 1, neuronal [Source:MGI Symbol;Acc:MGI:97360]	Down
ENSMUSG00000096146	68	58	61	469	432	438	62.3333	446.333	-3.07108	-20.5113	1.70683e-93	7.45064e-92	Kcnj11	7	45743377	45750188	-	protein_coding	potassium inwardly rectifying channel, subfamily J, member 11 [Source:MGI Symbol;Acc:MGI:107501]	Down
ENSMUSG00000034317	1125	1078	944	222	204	232	1049	219.333	2.02734	20.4997	2.16702e-93	9.44207e-92	Trim59	3	68942621	68952088	-	protein_coding	tripartite motif-containing 59 [Source:MGI Symbol;Acc:MGI:1914199]	Up
ENSMUSG00000038242	329	260	366	1173	1003	1098	318.333	1091.33	-2.00785	-20.4921	2.53249e-93	1.09941e-91	Aox4	1	58249556	58307756	+	protein_coding	aldehyde oxidase 4 [Source:MGI Symbol;Acc:MGI:1919122]	Down
ENSMUSG00000027010	815	809	775	1768	1574	1685	799.667	1675.67	-1.29766	-20.4887	2.7153e-93	1.17661e-91	Slc25a12	2	71101407	71198093	-	protein_coding	solute carrier family 25 (mitochondrial carrier, Aralar), member 12 [Source:MGI Symbol;Acc:MGI:1926080]	Down
ENSMUSG00000070047	2670	2745	2954	1052	1031	1073	2789.67	1052	1.17618	20.433	8.51928e-93	3.6849e-91	Fat1	8	45388484	45505294	+	protein_coding	FAT atypical cadherin 1 [Source:MGI Symbol;Acc:MGI:109168]	Up
ENSMUSG00000032091	811	766	855	1845	1683	1697	810.667	1741.67	-1.33425	-20.4309	8.88446e-93	3.83585e-91	Tmprss4	9	45084024	45115390	-	protein_coding	transmembrane protease, serine 4 [Source:MGI Symbol;Acc:MGI:2384877]	Down
ENSMUSG00000029718	1861	1898	1940	603	537	672	1899.67	604	1.42357	20.401	1.63919e-92	7.0515e-91	Pcolce	5	137603365	137612046	-	protein_coding	procollagen C-endopeptidase enhancer protein [Source:MGI Symbol;Acc:MGI:105099]	Up
ENSMUSG00000020216	220	220	271	912	772	850	237	844.667	-2.06343	-20.3842	2.30878e-92	9.89601e-91	Jsrp1	10	80644330	80649332	-	protein_coding	junctional sarcoplasmic reticulum protein 1 [Source:MGI Symbol;Acc:MGI:1916700]	Down
ENSMUSG00000022091	635	569	637	1544	1386	1405	613.667	1445	-1.46651	-20.379	2.56693e-92	1.09827e-90	Sorbs3	14	70417917	70449438	-	protein_coding	sorbin and SH3 domain containing 3 [Source:MGI Symbol;Acc:MGI:700013]	Down
ENSMUSG00000033416	631	599	648	1541	1320	1486	626	1449	-1.44079	-20.3413	5.54132e-92	2.36234e-90	Gucd1	10	75186945	75353806	-	protein_coding	guanylyl cyclase domain containing 1 [Source:MGI Symbol;Acc:MGI:1916028]	Down
ENSMUSG00000031825	741	733	788	1555	1558	1676	754	1596.33	-1.31287	-20.3138	9.70541e-92	4.13011e-90	Crispld2	8	120719177	120779532	+	protein_coding	cysteine-rich secretory protein LCCL domain containing 2 [Source:MGI Symbol;Acc:MGI:1926142]	Down
ENSMUSG00000027380	509	488	535	22	14	17	510.667	17.6667	4.6228	20.3133	9.80806e-92	4.16632e-90	Acoxl	2	127680796	127965793	+	protein_coding	acyl-Coenzyme A oxidase-like [Source:MGI Symbol;Acc:MGI:1921371]	Up
ENSMUSG00000056328	10097	9054	11354	36650	33604	34080	10168.3	34778	-2.0052	-20.303	1.21017e-91	5.13144e-90	Myh1	11	67090878	67115401	+	protein_coding	myosin, heavy polypeptide 1, skeletal muscle, adult [Source:MGI Symbol;Acc:MGI:1339711]	Down
ENSMUSG00000034308	3083	2885	2876	1223	1160	1219	2948	1200.67	1.065	20.257	3.08238e-91	1.30235e-89	Sdr42e1	8	118388138	118400428	-	protein_coding	short chain dehydrogenase/reductase family 42E, member 1 [Source:MGI Symbol;Acc:MGI:1921282]	Up
ENSMUSG00000032327	658	706	626	81	78	104	663.333	87.6667	2.68983	20.2248	5.91908e-91	2.492e-89	Stra6	9	57971071	58061279	+	protein_coding	stimulated by retinoic acid gene 6 [Source:MGI Symbol;Acc:MGI:107742]	Up
ENSMUSG00000038239	460	413	526	1373	1201	1276	466.333	1283.33	-1.69095	-20.2161	7.06291e-91	2.9683e-89	Hrc	7	44984714	44988398	+	protein_coding	histidine rich calcium binding protein [Source:MGI Symbol;Acc:MGI:96226]	Down
ENSMUSG00000055994	307	298	328	1027	851	948	311	942	-1.82868	-20.1782	1.52171e-90	6.37264e-89	Nod2	8	89373943	89415102	+	protein_coding	nucleotide-binding oligomerization domain containing 2 [Source:MGI Symbol;Acc:MGI:2429397]	Down
ENSMUSG00000054641	416	390	389	1002	1024	1086	398.333	1037.33	-1.61186	-20.1564	2.36644e-90	9.89272e-89	Mmrn1	6	60901960	60966362	+	protein_coding	multimerin 1 [Source:MGI Symbol;Acc:MGI:1918195]	Down
ENSMUSG00000002266	59	77	56	430	462	473	64	455	-3.06082	-20.1296	4.06402e-90	1.69296e-88	Zim1	7	6674268	6699449	-	protein_coding	zinc finger, imprinted 1 [Source:MGI Symbol;Acc:MGI:1341879]	Down
ENSMUSG00000024379	26	30	38	379	356	397	31.3333	377.333	-3.82024	-20.0561	1.78674e-89	7.39112e-88	Tslp	18	32948436	32952850	+	protein_coding	thymic stromal lymphopoietin [Source:MGI Symbol;Acc:MGI:1855696]	Down
ENSMUSG00000028518	386	350	364	959	979	997	366.667	978.333	-1.64722	-20.0445	2.25625e-89	9.31704e-88	Prkaa2	4	104887071	104967087	-	protein_coding	protein kinase, AMP-activated, alpha 2 catalytic subunit [Source:MGI Symbol;Acc:MGI:1336173]	Down
ENSMUSG00000028266	2185	2331	2200	845	810	824	2238.67	826.333	1.20706	20.0095	4.54919e-89	1.8753e-87	Lmo4	3	143894291	143910981	-	protein_coding	LIM domain only 4 [Source:MGI Symbol;Acc:MGI:109360]	Up
ENSMUSG00000022893	1197	1146	1100	2221	2014	2275	1147.67	2170	-1.14914	-20.0053	4.95427e-89	2.03873e-87	Adamts1	16	85590715	85600001	-	protein_coding	a disintegrin-like and metallopeptidase (reprolysin type) with thrombospondin type 1 motif, 1 [Source:MGI Symbol;Acc:MGI:109249]	Down
ENSMUSG00000020140	981	978	947	176	227	211	968.667	204.667	2.01074	19.901	3.98832e-88	1.63556e-86	Lgr5	10	115286216	115423685	-	protein_coding	leucine rich repeat containing G protein coupled receptor 5 [Source:MGI Symbol;Acc:MGI:1341817]	Up
ENSMUSG00000030562	99	81	97	479	547	512	92.3333	512.667	-2.70559	-19.8798	6.08237e-88	2.4857e-86	Nox4	7	86895304	87047918	+	protein_coding	NADPH oxidase 4 [Source:MGI Symbol;Acc:MGI:1354184]	Down
ENSMUSG00000024481	242	248	260	781	782	767	250	776.667	-1.86671	-19.8623	8.63465e-88	3.52267e-86	Lvrn	18	46983105	47040309	+	protein_coding	laeverin [Source:MGI Symbol;Acc:MGI:1921824]	Down
ENSMUSG00000048895	125	100	107	547	514	526	110.667	529	-2.48821	-19.8539	1.02058e-87	4.1565e-86	Cdk5r1	11	80367849	80372010	+	protein_coding	cyclin-dependent kinase 5, regulatory subunit 1 (p35) [Source:MGI Symbol;Acc:MGI:101764]	Down
ENSMUSG00000059201	451	497	488	18	18	21	478.667	19	4.42454	19.8356	1.46896e-87	5.9621e-86	Lep	6	29060219	29073876	+	protein_coding	leptin [Source:MGI Symbol;Acc:MGI:104663]	Up
ENSMUSG00000046879	1799	1865	1707	628	552	567	1790.33	582.333	1.38974	19.8242	1.84179e-87	7.46254e-86	Irgm1	11	48752795	48762510	-	protein_coding	immunity-related GTPase family M member 1 [Source:MGI Symbol;Acc:MGI:107567]	Up
ENSMUSG00000020914	3023	3183	2927	1232	1218	1260	3044.33	1236.67	1.06885	19.8126	2.31985e-87	9.38351e-86	Top2a	11	98883769	98915015	-	protein_coding	topoisomerase (DNA) II alpha [Source:MGI Symbol;Acc:MGI:98790]	Up
ENSMUSG00000057722	392	382	326	1001	1012	1012	366.667	1008.33	-1.69082	-19.7789	4.52863e-87	1.82555e-85	Lepr	4	101574601	101672549	+	protein_coding	leptin receptor [Source:MGI Symbol;Acc:MGI:104993]	Down
ENSMUSG00000005958	1315	1322	1393	423	373	391	1343.33	395.667	1.53291	19.7674	5.68742e-87	2.28878e-85	Ephb3	16	21023505	21042055	+	protein_coding	Eph receptor B3 [Source:MGI Symbol;Acc:MGI:104770]	Up
ENSMUSG00000090121	362	296	370	988	948	998	342.667	978	-1.74409	-19.7667	5.75815e-87	2.31331e-85	Abhd12b	12	70200916	70230661	+	protein_coding	abhydrolase domain containing 12B [Source:MGI Symbol;Acc:MGI:2685650]	Down
ENSMUSG00000029999	399	470	443	1135	1056	1169	437.333	1120	-1.58669	-19.7287	1.22198e-86	4.90095e-85	Tgfa	6	86172205	86252701	+	protein_coding	transforming growth factor alpha [Source:MGI Symbol;Acc:MGI:98724]	Down
ENSMUSG00000074206	558	589	481	51	34	53	542.667	46	3.33111	19.6712	3.80649e-86	1.51894e-84	Adh6b	3	138047536	138064622	+	protein_coding	alcohol dehydrogenase 6B (class V) [Source:MGI Symbol;Acc:MGI:2446626]	Up
ENSMUSG00000051747	4617	3925	5178	17278	17019	17775	4573.33	17357.3	-2.15554	-19.5974	1.62679e-85	6.48063e-84	Ttn	2	76534324	76812891	-	protein_coding	titin [Source:MGI Symbol;Acc:MGI:98864]	Down
ENSMUSG00000022651	18	8	13	383	368	390	13	380.333	-5.10166	-19.5769	2.43601e-85	9.68804e-84	Retnlg	16	48692984	48694859	+	protein_coding	resistin like gamma [Source:MGI Symbol;Acc:MGI:2667763]	Down
ENSMUSG00000027398	73	72	86	467	434	444	77	448.333	-2.77248	-19.5682	2.88561e-85	1.14569e-83	Il1b	2	129206490	129213059	-	protein_coding	interleukin 1 beta [Source:MGI Symbol;Acc:MGI:96543]	Down
ENSMUSG00000037370	747	794	757	128	156	134	766	139.333	2.22692	19.5556	3.69546e-85	1.45989e-83	Enpp1	10	24513812	24588057	-	protein_coding	ectonucleotide pyrophosphatase/phosphodiesterase 1 [Source:MGI Symbol;Acc:MGI:97370]	Up
ENSMUSG00000036395	888	890	948	207	180	150	908.667	179	2.11234	19.5524	3.93619e-85	1.5524e-83	Glb1l2	9	26674340	26717764	-	protein_coding	galactosidase, beta 1-like 2 [Source:MGI Symbol;Acc:MGI:2388283]	Up
ENSMUSG00000005410	1410	1478	1455	480	438	461	1447.67	459.667	1.42455	19.5519	3.97199e-85	1.56392e-83	Mcm5	8	75836197	75855067	+	protein_coding	minichromosome maintenance complex component 5 [Source:MGI Symbol;Acc:MGI:103197]	Up
ENSMUSG00000035296	135	144	169	601	574	657	149.333	610.667	-2.26187	-19.5471	4.36425e-85	1.71552e-83	Sgcg	14	61456564	61495939	-	protein_coding	sarcoglycan, gamma (dystrophin-associated glycoprotein) [Source:MGI Symbol;Acc:MGI:1346524]	Down
ENSMUSG00000026923	2988	2773	3050	1221	1068	1187	2937	1158.67	1.11157	19.5106	8.91941e-85	3.50028e-83	Notch1	2	26347915	26406675	-	protein_coding	notch 1 [Source:MGI Symbol;Acc:MGI:97363]	Up
ENSMUSG00000034936	123	142	162	627	552	635	142.333	604.667	-2.31647	-19.5073	9.52292e-85	3.73094e-83	Arl4d	11	101556367	101558658	+	protein_coding	ADP-ribosylation factor-like 4D [Source:MGI Symbol;Acc:MGI:1933155]	Down
ENSMUSG00000025950	3367	3277	3203	1341	1407	1446	3282.33	1398	1.00011	19.4447	3.23221e-84	1.26424e-82	Idh1	1	65197775	65225659	-	protein_coding	isocitrate dehydrogenase 1 (NADP+), soluble [Source:MGI Symbol;Acc:MGI:96413]	Up
ENSMUSG00000026628	202	222	217	747	656	718	213.667	707	-1.9564	-19.4303	4.27989e-84	1.67127e-82	Atf3	1	190902493	190950236	-	protein_coding	activating transcription factor 3 [Source:MGI Symbol;Acc:MGI:109384]	Down
ENSMUSG00000063415	1418	1410	1457	2471	2334	2632	1428.33	2479	-1.02562	-19.4257	4.68251e-84	1.82548e-82	Cyp26b1	6	84548396	84570890	-	protein_coding	cytochrome P450, family 26, subfamily b, polypeptide 1 [Source:MGI Symbol;Acc:MGI:2176159]	Down
ENSMUSG00000043702	773	793	741	1616	1460	1610	769	1562	-1.25252	-19.4224	4.99188e-84	1.9429e-82	Pde12	14	26381113	26391038	-	protein_coding	phosphodiesterase 12 [Source:MGI Symbol;Acc:MGI:2443226]	Down
ENSMUSG00000025792	1314	1331	1387	422	329	351	1344	367.333	1.64127	19.4206	5.16491e-84	2.00695e-82	Slc25a10	11	120382666	120390013	+	protein_coding	solute carrier family 25 (mitochondrial carrier, dicarboxylate transporter), member 10 [Source:MGI Symbol;Acc:MGI:1353497]	Up
ENSMUSG00000013629	1400	1349	1339	422	408	452	1362.67	427.333	1.44237	19.402	7.42588e-84	2.87607e-82	Cad	5	31212124	31235823	+	protein_coding	carbamoyl-phosphate synthetase 2, aspartate transcarbamylase, and dihydroorotase [Source:MGI Symbol;Acc:MGI:1916969]	Up
ENSMUSG00000024590	1614	1618	1619	579	543	552	1617	558	1.30412	19.399	7.86611e-84	3.0416e-82	Lmnb1	18	56840885	56886496	+	protein_coding	lamin B1 [Source:MGI Symbol;Acc:MGI:96795]	Up
ENSMUSG00000052374	1258	1064	1359	4906	4391	4389	1227	4562	-2.12579	-19.3946	8.56628e-84	3.30695e-82	Actn2	13	12284312	12355641	-	protein_coding	actinin alpha 2 [Source:MGI Symbol;Acc:MGI:109192]	Down
ENSMUSG00000027074	753	681	737	1562	1435	1496	723.667	1497.67	-1.28017	-19.3607	1.65469e-83	6.36706e-82	Slc43a3	2	84766923	84788853	+	protein_coding	solute carrier family 43, member 3 [Source:MGI Symbol;Acc:MGI:1931054]	Down
ENSMUSG00000073375	27	23	12	344	338	374	20.6667	352	-4.32083	-19.3501	2.03365e-83	7.79994e-82	Lrrc30	17	67937959	67939718	-	protein_coding	leucine rich repeat containing 30 [Source:MGI Symbol;Acc:MGI:2685172]	Down
ENSMUSG00000045502	480	471	497	1123	1123	1115	482.667	1120.33	-1.44615	-19.3493	2.06645e-83	7.91292e-82	Hcar2	5	124001633	124003562	-	protein_coding	hydroxycarboxylic acid receptor 2 [Source:MGI Symbol;Acc:MGI:1933383]	Down
ENSMUSG00000024059	1178	1072	1123	2142	2077	2036	1124.33	2085	-1.12247	-19.3479	2.12477e-83	8.12311e-82	Clip4	17	72075468	72171268	+	protein_coding	CAP-GLY domain containing linker protein family, member 4 [Source:MGI Symbol;Acc:MGI:1919100]	Down
ENSMUSG00000040451	815	821	886	1710	1667	1648	840.667	1675	-1.22577	-19.3478	2.12862e-83	8.12475e-82	Sgms1	19	32100127	32367114	-	protein_coding	sphingomyelin synthase 1 [Source:MGI Symbol;Acc:MGI:2444110]	Down
ENSMUSG00000044951	537	466	540	49	55	48	514.333	50.6667	3.1118	19.3239	3.38408e-83	1.28753e-81	Mylk4	13	32884810	32967937	-	protein_coding	myosin light chain kinase family, member 4 [Source:MGI Symbol;Acc:MGI:3643758]	Up
ENSMUSG00000046731	780	889	847	1819	1636	1739	838.667	1731.33	-1.27589	-19.3151	4.01142e-83	1.52132e-81	Kctd11	11	69769087	69772232	-	protein_coding	potassium channel tetramerisation domain containing 11 [Source:MGI Symbol;Acc:MGI:2448712]	Down
ENSMUSG00000059657	9	8	15	413	396	378	10.6667	395.667	-5.44458	-19.3032	5.05145e-83	1.91269e-81	Stfa2l1	16	35977181	35982323	+	protein_coding	stefin A2 like 1 [Source:MGI Symbol;Acc:MGI:3524944]	Down
ENSMUSG00000001419	1250	1262	1371	2385	2266	2311	1294.33	2320.67	-1.07323	-19.3009	5.27764e-83	1.99515e-81	Mef2d	3	88049679	88079393	+	protein_coding	myocyte enhancer factor 2D [Source:MGI Symbol;Acc:MGI:99533]	Down
ENSMUSG00000021728	3426	3359	3126	1430	1330	1433	3303.67	1397.67	1.01046	19.2662	1.03305e-82	3.89289e-81	Emb	13	117345072	117410951	+	protein_coding	embigin [Source:MGI Symbol;Acc:MGI:95321]	Up
ENSMUSG00000025491	148	149	163	576	560	618	153.333	584.667	-2.16139	-19.2514	1.37444e-82	5.17115e-81	Ifitm1	7	140547134	140549738	+	protein_coding	interferon induced transmembrane protein 1 [Source:MGI Symbol;Acc:MGI:1915963]	Down
ENSMUSG00000026819	298	329	366	944	909	920	331	924.333	-1.71243	-19.1901	4.47999e-82	1.68287e-80	Slc25a25	2	32304499	32341457	-	protein_coding	solute carrier family 25 (mitochondrial carrier, phosphate carrier), member 25 [Source:MGI Symbol;Acc:MGI:1915913]	Down
ENSMUSG00000021390	1795	1666	1820	567	603	627	1760.33	599	1.32397	19.1627	7.58555e-82	2.84045e-80	Ogn	13	49761522	49777977	+	protein_coding	osteoglycin [Source:MGI Symbol;Acc:MGI:109278]	Up
ENSMUSG00000092572	313	325	319	925	802	898	319	875	-1.68566	-19.1621	7.66492e-82	2.86564e-80	Serpinb10	1	107456757	107477001	+	protein_coding	serine (or cysteine) peptidase inhibitor, clade B (ovalbumin), member 10 [Source:MGI Symbol;Acc:MGI:2138648]	Down
ENSMUSG00000049265	61	64	76	432	398	417	67	415.667	-2.86378	-19.152	9.30731e-82	3.47419e-80	Kcnk3	5	30745514	30782615	+	protein_coding	potassium channel, subfamily K, member 3 [Source:MGI Symbol;Acc:MGI:1100509]	Down
ENSMUSG00000030249	441	402	395	997	992	1064	412.667	1017.67	-1.53313	-19.1403	1.16554e-81	4.34382e-80	Abcc9	6	142533588	142648041	-	protein_coding	ATP-binding cassette, sub-family C (CFTR/MRP), member 9 [Source:MGI Symbol;Acc:MGI:1352630]	Down
ENSMUSG00000028919	922	964	974	253	209	208	953.333	223.333	1.86325	19.1133	1.95656e-81	7.25764e-80	Arhgef19	4	140966810	140984875	+	protein_coding	Rho guanine nucleotide exchange factor (GEF) 19 [Source:MGI Symbol;Acc:MGI:1925912]	Up
ENSMUSG00000053716	1198	1248	1326	2384	2162	2297	1257.33	2281	-1.08967	-19.0914	2.97604e-81	1.10048e-79	Dusp7	9	106245831	106252923	+	protein_coding	dual specificity phosphatase 7 [Source:MGI Symbol;Acc:MGI:2387100]	Down
ENSMUSG00000029648	531	477	475	1223	1091	1160	494.333	1158	-1.45872	-19.0664	4.80661e-81	1.77463e-79	Flt1	5	147498414	147662821	-	protein_coding	FMS-like tyrosine kinase 1 [Source:MGI Symbol;Acc:MGI:95558]	Down
ENSMUSG00000026407	314	314	397	1040	968	969	341.667	992.333	-1.76919	-19.0488	6.71818e-81	2.46897e-79	Cacna1s	1	135980488	136047560	+	protein_coding	calcium channel, voltage-dependent, L type, alpha 1S subunit [Source:MGI Symbol;Acc:MGI:88294]	Down
ENSMUSG00000003585	499	523	488	1216	1083	1167	503.333	1155.33	-1.42899	-19.0488	6.71849e-81	2.46897e-79	Sec14l2	11	4047039	4073415	-	protein_coding	SEC14-like lipid binding 2 [Source:MGI Symbol;Acc:MGI:1915065]	Down
ENSMUSG00000020034	561	605	651	1323	1410	1404	605.667	1379	-1.41841	-19.047	6.95271e-81	2.55109e-79	Tcp11l2	10	84412490	84450223	+	protein_coding	t-complex 11 (mouse) like 2 [Source:MGI Symbol;Acc:MGI:2444679]	Down
ENSMUSG00000027624	1315	1281	1334	421	411	402	1310	411.333	1.43999	19.0283	9.95177e-81	3.64586e-79	Epb41l1	2	156262829	156385134	+	protein_coding	erythrocyte membrane protein band 4.1 like 1 [Source:MGI Symbol;Acc:MGI:103010]	Up
ENSMUSG00000028348	108	104	89	487	468	478	100.333	477.667	-2.48225	-19.0135	1.31907e-80	4.81755e-79	Cavin4	4	48663514	48673502	+	protein_coding	caveolae associated 4 [Source:MGI Symbol;Acc:MGI:1915266]	Down
ENSMUSG00000058297	231	210	260	733	729	846	233.667	769.333	-1.94942	-19.0109	1.38436e-80	5.04824e-79	Spock2	10	59942041	59971020	+	protein_coding	sparc/osteonectin, cwcv and kazal-like domains proteoglycan 2 [Source:MGI Symbol;Acc:MGI:1891351]	Down
ENSMUSG00000024675	567	568	549	71	86	75	561.333	77.3333	2.62797	19.0014	1.66179e-80	6.0506e-79	Ms4a4c	19	11382134	11404610	+	protein_coding	membrane-spanning 4-domains, subfamily A, member 4C [Source:MGI Symbol;Acc:MGI:1927656]	Up
ENSMUSG00000035592	1126	1040	903	5	6	3	1023	4.66667	7.54494	18.9987	1.74805e-80	6.3549e-79	Krt33a	11	99902021	99907038	-	protein_coding	keratin 33A [Source:MGI Symbol;Acc:MGI:1919138]	Up
ENSMUSG00000054046	104	106	90	522	446	485	100	484.333	-2.50613	-18.9485	4.54159e-80	1.6435e-78	Klk13	7	43361991	43376958	+	protein_coding	kallikrein related-peptidase 13 [Source:MGI Symbol;Acc:MGI:3615275]	Down
ENSMUSG00000033576	687	677	744	115	138	127	702.667	126.667	2.24009	18.9194	7.89251e-80	2.8431e-78	Apol6	15	76928929	76941306	+	protein_coding	apolipoprotein L 6 [Source:MGI Symbol;Acc:MGI:1919189]	Up
ENSMUSG00000038354	1134	1060	1167	2124	1984	2017	1120.33	2041.67	-1.09684	-18.8909	1.3563e-79	4.87837e-78	Ankrd35	3	96577447	96598348	+	protein_coding	ankyrin repeat domain 35 [Source:MGI Symbol;Acc:MGI:2442590]	Down
ENSMUSG00000021559	974	956	1036	1833	1774	1845	988.667	1817.33	-1.10915	-18.8536	2.74762e-79	9.85277e-78	Dapk1	13	60749761	60911005	+	protein_coding	death associated protein kinase 1 [Source:MGI Symbol;Acc:MGI:1916885]	Down
ENSMUSG00000016028	1957	1848	1966	726	705	754	1923.67	728.333	1.17036	18.8368	3.77258e-79	1.35078e-77	Celsr1	15	85783130	85918404	-	protein_coding	cadherin, EGF LAG seven-pass G-type receptor 1 [Source:MGI Symbol;Acc:MGI:1100883]	Up
ENSMUSG00000026725	90	109	102	512	449	476	100.333	479	-2.48538	-18.7964	8.07478e-79	2.88248e-77	Tnn	1	159912599	159981150	-	protein_coding	tenascin N [Source:MGI Symbol;Acc:MGI:2665790]	Down
ENSMUSG00000027452	298	260	264	802	764	775	274	780.333	-1.74113	-18.7459	2.09127e-78	7.44284e-77	Acss1	2	150460025	150510420	-	protein_coding	acyl-CoA synthetase short-chain family member 1 [Source:MGI Symbol;Acc:MGI:1915988]	Down
ENSMUSG00000099269	215	226	178	672	677	742	206.333	697	-1.98676	-18.7372	2.46284e-78	8.75211e-77	Calm5	13	3904173	3904761	+	protein_coding	calmodulin 5 [Source:MGI Symbol;Acc:MGI:3511177]	Down
ENSMUSG00000042686	196	168	234	680	704	763	199.333	715.667	-2.07509	-18.71	4.10021e-78	1.4549e-76	Jph1	1	17034784	17168113	-	protein_coding	junctophilin 1 [Source:MGI Symbol;Acc:MGI:1891495]	Down
ENSMUSG00000045005	809	802	791	186	172	195	800.667	184.333	1.88846	18.6884	6.1502e-78	2.17905e-76	Fzd5	1	64769717	64776910	-	protein_coding	frizzled class receptor 5 [Source:MGI Symbol;Acc:MGI:108571]	Up
ENSMUSG00000032281	5622	5321	6257	2451	2311	2223	5733.33	2328.33	1.06863	18.658	1.08823e-77	3.84417e-76	Acsbg1	9	54512161	54569154	-	protein_coding	acyl-CoA synthetase bubblegum family member 1 [Source:MGI Symbol;Acc:MGI:2385656]	Up
ENSMUSG00000002289	1504	1473	1622	520	456	528	1533	501.333	1.38246	18.6564	1.11938e-77	3.94831e-76	Angptl4	17	33992724	34000804	-	protein_coding	angiopoietin-like 4 [Source:MGI Symbol;Acc:MGI:1888999]	Up
ENSMUSG00000076617	658	573	633	102	101	107	621.333	103.333	2.35695	18.6473	1.32868e-77	4.67265e-76	Ighm	12	113382178	113386350	-	IG_C_gene	immunoglobulin heavy constant mu [Source:MGI Symbol;Acc:MGI:96448]	Up
ENSMUSG00000048249	713	691	681	1374	1389	1402	695	1388.33	-1.22955	-18.6332	1.72838e-77	6.06032e-76	Crebrf	17	26934624	26995609	+	protein_coding	CREB3 regulatory factor [Source:MGI Symbol;Acc:MGI:1924378]	Down
ENSMUSG00000034422	2107	2069	2064	806	802	870	2080	826	1.10164	18.6094	2.69603e-77	9.42536e-76	Parp14	16	35653244	35691914	-	protein_coding	poly (ADP-ribose) polymerase family, member 14 [Source:MGI Symbol;Acc:MGI:1919489]	Up
ENSMUSG00000020589	978	963	906	239	237	195	949	223.667	1.85307	18.5859	4.17608e-77	1.45781e-75	Cyria	12	12312140	12430966	+	protein_coding	CYFIP related Rac1 interactor A [Source:MGI Symbol;Acc:MGI:1261783]	Up
ENSMUSG00000021838	227	238	222	690	655	731	229	692	-1.82568	-18.5676	5.88172e-77	2.05021e-75	Samd4	14	47120311	47343272	+	protein_coding	sterile alpha motif domain containing 4 [Source:MGI Symbol;Acc:MGI:1921730]	Down
ENSMUSG00000059970	732	716	754	167	147	154	734	156	2.00358	18.5465	8.70555e-77	3.03007e-75	Hspa2	12	76450950	76453712	+	protein_coding	heat shock protein 2 [Source:MGI Symbol;Acc:MGI:96243]	Up
ENSMUSG00000042453	199	221	191	685	612	686	203.667	661	-1.92838	-18.5308	1.16552e-76	4.05079e-75	Reln	5	22089452	22549700	-	protein_coding	reelin [Source:MGI Symbol;Acc:MGI:103022]	Down
ENSMUSG00000034898	98	86	89	438	432	448	91	439.333	-2.50249	-18.5142	1.58557e-76	5.48654e-75	Filip1	9	79712376	79920133	-	protein_coding	filamin A interacting protein 1 [Source:MGI Symbol;Acc:MGI:1917848]	Down
ENSMUSG00000024887	377	385	417	943	950	977	393	956.667	-1.51452	-18.511	1.68272e-76	5.81423e-75	Asah2	19	31959997	32085611	-	protein_coding	N-acylsphingosine amidohydrolase 2 [Source:MGI Symbol;Acc:MGI:1859310]	Down
ENSMUSG00000024331	580	556	539	63	82	89	558.333	78	2.60836	18.5076	1.79313e-76	6.18668e-75	Dsc2	18	20163690	20192611	-	protein_coding	desmocollin 2 [Source:MGI Symbol;Acc:MGI:103221]	Up
ENSMUSG00000074934	300	304	317	811	792	820	307	807.667	-1.62642	-18.4987	2.11589e-76	7.28967e-75	Grem1	2	113576509	113588991	-	protein_coding	gremlin 1, DAN family BMP antagonist [Source:MGI Symbol;Acc:MGI:1344337]	Down
ENSMUSG00000027895	32	35	38	337	315	331	35	327.667	-3.45741	-18.4821	2.88024e-76	9.9086e-75	Kcnc4	3	107345619	107366868	-	protein_coding	potassium voltage gated channel, Shaw-related subfamily, member 4 [Source:MGI Symbol;Acc:MGI:96670]	Down
ENSMUSG00000025823	2276	2201	2237	931	865	962	2238	919.333	1.0531	18.4707	3.55147e-76	1.22001e-74	Pdia4	6	47773075	47790364	-	protein_coding	protein disulfide isomerase associated 4 [Source:MGI Symbol;Acc:MGI:104864]	Up
ENSMUSG00000015090	717	657	731	152	127	131	701.667	136.667	2.12937	18.4272	7.94964e-76	2.72298e-74	Ptgds	2	25356721	25360058	-	protein_coding	prostaglandin D2 synthase (brain) [Source:MGI Symbol;Acc:MGI:99261]	Up
ENSMUSG00000058022	1127	1062	1133	269	325	302	1107.33	298.667	1.6584	18.4261	8.11325e-76	2.77501e-74	Adtrp	13	41916624	42001160	-	protein_coding	androgen dependent TFPI regulating protein [Source:MGI Symbol;Acc:MGI:1924596]	Up
ENSMUSG00000022217	974	1012	981	282	264	276	989	274	1.62115	18.423	8.59571e-76	2.93579e-74	Emc9	14	55818973	55822759	-	protein_coding	ER membrane protein complex subunit 9 [Source:MGI Symbol;Acc:MGI:1934682]	Up
ENSMUSG00000002797	1347	1447	1339	2315	2333	2429	1377.67	2359	-1.00681	-18.3855	1.71587e-75	5.85198e-74	Ggct	6	54959565	54969935	-	protein_coding	gamma-glutamyl cyclotransferase [Source:MGI Symbol;Acc:MGI:95700]	Down
ENSMUSG00000023019	2531	2402	2613	1080	979	1054	2515.33	1037.67	1.04684	18.3672	2.40314e-75	8.18415e-74	Gpd1	15	99615396	99622886	+	protein_coding	glycerol-3-phosphate dehydrogenase 1 (soluble) [Source:MGI Symbol;Acc:MGI:95679]	Up
ENSMUSG00000030256	636	645	627	129	103	119	636	117	2.21242	18.3532	3.11153e-75	1.05663e-73	Bhlhe41	6	145803969	145811284	-	protein_coding	basic helix-loop-helix family, member e41 [Source:MGI Symbol;Acc:MGI:1930704]	Up
ENSMUSG00000025555	1042	1137	1144	315	263	325	1107.67	301	1.65025	18.3458	3.56764e-75	1.20978e-73	Farp1	14	121272612	121521156	+	protein_coding	FERM, RhoGEF (Arhgef) and pleckstrin domain protein 1 (chondrocyte-derived) [Source:MGI Symbol;Acc:MGI:2446173]	Up
ENSMUSG00000024771	127	142	128	493	536	562	132.333	530.333	-2.23379	-18.3326	4.54952e-75	1.53833e-73	Lipk	19	33985690	34025235	+	protein_coding	lipase, family member K [Source:MGI Symbol;Acc:MGI:2679259]	Down
ENSMUSG00000032358	448	449	489	1033	1125	1117	462	1091.67	-1.47217	-18.3309	4.69494e-75	1.58524e-73	Fam83b	9	76397336	76474398	-	protein_coding	family with sequence similarity 83, member B [Source:MGI Symbol;Acc:MGI:2685362]	Down
ENSMUSG00000005800	33	40	58	365	349	361	43.6667	358.333	-3.26737	-18.3126	6.56682e-75	2.21413e-73	Mmp8	9	7558457	7568486	+	protein_coding	matrix metallopeptidase 8 [Source:MGI Symbol;Acc:MGI:1202395]	Down
ENSMUSG00000022218	915	970	1012	1915	1712	1820	965.667	1815.67	-1.14119	-18.2485	2.12751e-74	7.16312e-73	Tgm1	14	55937466	55951383	-	protein_coding	transglutaminase 1, K polypeptide [Source:MGI Symbol;Acc:MGI:98730]	Down
ENSMUSG00000031910	199	166	197	705	603	624	187.333	644	-2.01217	-18.2464	2.20869e-74	7.42589e-73	Has3	8	107596874	107611198	+	protein_coding	hyaluronan synthase 3 [Source:MGI Symbol;Acc:MGI:109599]	Down
ENSMUSG00000030399	4178	3934	4798	13612	12319	12197	4303.33	12709.3	-1.79347	-18.236	2.67352e-74	8.95063e-73	Ckm	7	19138701	19156766	+	protein_coding	creatine kinase, muscle [Source:MGI Symbol;Acc:MGI:88413]	Down
ENSMUSG00000018143	630	645	675	1314	1260	1343	650	1305.67	-1.23689	-18.2283	3.07514e-74	1.02807e-72	Mafk	5	139777268	139788408	+	protein_coding	v-maf musculoaponeurotic fibrosarcoma oncogene family, protein K (avian) [Source:MGI Symbol;Acc:MGI:99951]	Down
ENSMUSG00000022579	221	192	205	686	714	632	206	677.333	-1.94974	-18.2263	3.19449e-74	1.06647e-72	Gpihbp1	15	75468477	75471330	+	protein_coding	GPI-anchored HDL-binding protein 1 [Source:MGI Symbol;Acc:MGI:1915703]	Down
ENSMUSG00000034855	404	417	380	21	27	26	400.333	24.6667	3.78944	18.2245	3.29651e-74	1.09898e-72	Cxcl10	5	92494497	92496748	-	protein_coding	chemokine (C-X-C motif) ligand 10 [Source:MGI Symbol;Acc:MGI:1352450]	Up
ENSMUSG00000031461	925	776	1073	4391	3982	4241	924.667	4204.67	-2.41574	-18.2235	3.36054e-74	1.11875e-72	Myom2	8	15107653	15183541	+	protein_coding	myomesin 2 [Source:MGI Symbol;Acc:MGI:1328358]	Down
ENSMUSG00000033365	855	887	942	1726	1596	1703	894.667	1675	-1.13518	-18.2101	4.28814e-74	1.42555e-72	Ipo13	4	117751683	117772196	-	protein_coding	importin 13 [Source:MGI Symbol;Acc:MGI:2385205]	Down
ENSMUSG00000054690	274	249	233	710	755	750	252	738.333	-1.78256	-18.2069	4.55168e-74	1.51104e-72	Emcn	3	137046828	137137946	+	protein_coding	endomucin [Source:MGI Symbol;Acc:MGI:1891716]	Down
ENSMUSG00000033419	428	417	374	31	20	23	406.333	24.6667	3.81167	18.1991	5.24795e-74	1.73975e-72	Snap91	9	86647976	86762707	-	protein_coding	synaptosomal-associated protein 91 [Source:MGI Symbol;Acc:MGI:109132]	Up
ENSMUSG00000003541	740	826	738	1608	1539	1508	768	1551.67	-1.24568	-18.1854	6.73015e-74	2.228e-72	Ier3	17	36132576	36133815	+	protein_coding	immediate early response 3 [Source:MGI Symbol;Acc:MGI:104814]	Down
ENSMUSG00000055320	1099	1068	1024	1872	2002	1970	1063.67	1948	-1.10467	-18.1814	7.24999e-74	2.39674e-72	Tead1	7	112278525	112506014	+	protein_coding	TEA domain family member 1 [Source:MGI Symbol;Acc:MGI:101876]	Down
ENSMUSG00000028341	127	103	143	510	506	532	124.333	516	-2.28427	-18.1299	1.8503e-73	6.10831e-72	Nr4a3	4	48045153	48086447	+	protein_coding	nuclear receptor subfamily 4, group A, member 3 [Source:MGI Symbol;Acc:MGI:1352457]	Down
ENSMUSG00000050777	86	81	93	409	533	480	86.6667	474	-2.68454	-18.0797	4.6053e-73	1.51821e-71	Tmem37	1	119995107	120001804	-	protein_coding	transmembrane protein 37 [Source:MGI Symbol;Acc:MGI:2157899]	Down
ENSMUSG00000064023	710	717	741	1448	1344	1397	722.667	1396.33	-1.18094	-18.0273	1.1889e-72	3.90853e-71	Klk8	7	43447001	43453250	+	protein_coding	kallikrein related-peptidase 8 [Source:MGI Symbol;Acc:MGI:1343327]	Down
ENSMUSG00000082292	472	470	465	55	64	56	469	58.3333	2.77561	18.0175	1.42113e-72	4.66553e-71	Gm12250	11	58078565	58079838	+	processed_pseudogene	predicted gene 12250 [Source:MGI Symbol;Acc:MGI:3649299]	Up
ENSMUSG00000027022	680	659	673	1318	1253	1369	670.667	1313.33	-1.20009	-17.9813	2.72832e-72	8.91991e-71	Xirp2	2	67004178	67356959	+	protein_coding	xin actin-binding repeat containing 2 [Source:MGI Symbol;Acc:MGI:2685198]	Down
ENSMUSG00000001946	371	349	363	883	837	885	361	868.333	-1.49703	-17.9721	3.22042e-72	1.05143e-70	Esam	9	37439374	37449615	+	protein_coding	endothelial cell-specific adhesion molecule [Source:MGI Symbol;Acc:MGI:1916774]	Down
ENSMUSG00000069372	150	125	108	531	552	509	127.667	530.667	-2.28776	-17.94	5.74917e-72	1.87188e-70	Ctxn3	18	57601588	57611205	+	protein_coding	cortexin 3 [Source:MGI Symbol;Acc:MGI:3642816]	Down
ENSMUSG00000028186	51	66	48	406	330	380	55	372	-2.98708	-17.9313	6.72087e-72	2.18525e-70	Uox	3	146276181	146338060	+	protein_coding	urate oxidase [Source:MGI Symbol;Acc:MGI:98907]	Down
ENSMUSG00000026511	562	584	511	1190	1245	1202	552.333	1212.33	-1.36581	-17.9246	7.58342e-72	2.46233e-70	Srp9	1	181952302	181959972	+	protein_coding	signal recognition particle 9 [Source:MGI Symbol;Acc:MGI:1350930]	Down
ENSMUSG00000025743	1921	1861	2130	704	713	745	1970.67	720.667	1.22029	17.9019	1.13965e-71	3.69536e-70	Sdc3	4	130519848	130553630	+	protein_coding	syndecan 3 [Source:MGI Symbol;Acc:MGI:1349163]	Up
ENSMUSG00000056078	669	612	751	1431	1421	1441	677.333	1431	-1.31037	-17.8342	3.83283e-71	1.23773e-69	Lipm	19	34078333	34100087	+	protein_coding	lipase, family member M [Source:MGI Symbol;Acc:MGI:1926003]	Down
ENSMUSG00000078706	377	375	381	23	22	26	377.667	23.6667	3.76561	17.8327	3.94017e-71	1.27066e-69	Gm53	11	96141924	96160126	+	lncRNA	predicted gene 53 [Source:MGI Symbol;Acc:MGI:2684899]	Up
ENSMUSG00000040434	628	581	636	121	112	120	615	117.667	2.15508	17.8227	4.70837e-71	1.51634e-69	Large2	2	92195391	92205214	-	protein_coding	LARGE xylosyl- and glucuronyltransferase 2 [Source:MGI Symbol;Acc:MGI:2443769]	Up
ENSMUSG00000079243	110	90	139	600	489	513	113	534	-2.47088	-17.8221	4.76313e-71	1.53189e-69	Xirp1	9	119842821	119852664	-	protein_coding	xin actin-binding repeat containing 1 [Source:MGI Symbol;Acc:MGI:1333878]	Down
ENSMUSG00000067597	737	752	805	188	170	178	764.667	178.667	1.86697	17.8113	5.77477e-71	1.85222e-69	Dgat2l6	X	99568444	99589750	+	protein_coding	diacylglycerol O-acyltransferase 2-like 6 [Source:MGI Symbol;Acc:MGI:3045268]	Up
ENSMUSG00000095213	821	766	810	210	187	196	799	197.667	1.78435	17.7766	1.07387e-70	3.43973e-69	Gm9944	4	144177790	144180211	-	lncRNA	predicted gene 9944 [Source:MGI Symbol;Acc:MGI:3642412]	Up
ENSMUSG00000039997	1031	976	940	289	262	288	982.333	279.667	1.58191	17.7542	1.59907e-70	5.1082e-69	Ifi203	1	173747973	173770238	-	protein_coding	interferon activated gene 203 [Source:MGI Symbol;Acc:MGI:96428]	Up
ENSMUSG00000034714	743	710	680	152	144	172	711	156	1.95795	17.7497	1.73298e-70	5.52852e-69	Ttyh2	11	114566257	114611803	+	protein_coding	tweety family member 2 [Source:MGI Symbol;Acc:MGI:2157091]	Up
ENSMUSG00000022584	576	557	470	70	43	76	534.333	63	2.85577	17.7455	1.86585e-70	5.9444e-69	Ly6c2	15	74980007	74983819	-	protein_coding	lymphocyte antigen 6 complex, locus C2 [Source:MGI Symbol;Acc:MGI:3712069]	Up
ENSMUSG00000081225	369	374	410	27	19	29	384.333	25	3.71258	17.7344	2.27521e-70	7.23252e-69	Cyp2j12	4	95987555	96029389	-	protein_coding	cytochrome P450, family 2, subfamily j, polypeptide 12 [Source:MGI Symbol;Acc:MGI:3717097]	Up
ENSMUSG00000068742	710	601	729	1520	1367	1441	680	1442.67	-1.31593	-17.7344	2.27628e-70	7.23252e-69	Cry2	2	92233991	92264388	-	protein_coding	cryptochrome 2 (photolyase-like) [Source:MGI Symbol;Acc:MGI:1270859]	Down
ENSMUSG00000025161	261	289	294	776	724	755	281.333	751.667	-1.64836	-17.7069	3.70891e-70	1.1753e-68	Slc16a3	11	120839306	120851694	+	protein_coding	solute carrier family 16 (monocarboxylic acid transporters), member 3 [Source:MGI Symbol;Acc:MGI:1933438]	Down
ENSMUSG00000048399	374	351	388	870	905	903	371	892.667	-1.4982	-17.7029	3.98357e-70	1.26065e-68	Tprg	16	25105567	25241094	+	protein_coding	transformation related protein 63 regulated [Source:MGI Symbol;Acc:MGI:1918588]	Down
ENSMUSG00000025969	2207	2259	2205	970	834	926	2223.67	910	1.05891	17.7022	4.03407e-70	1.27493e-68	Nrp2	1	62742444	62857854	+	protein_coding	neuropilin 2 [Source:MGI Symbol;Acc:MGI:1100492]	Up
ENSMUSG00000064179	39	42	48	339	302	327	43	322.667	-3.13787	-17.6651	7.78593e-70	2.45412e-68	Tnnt1	7	4507569	4519381	-	protein_coding	troponin T1, skeletal, slow [Source:MGI Symbol;Acc:MGI:1333868]	Down
ENSMUSG00000052180	131	110	135	518	460	492	125.333	490	-2.19761	-17.6132	1.9498e-69	6.12135e-68	Serpinb6c	13	34063799	34089691	-	protein_coding	serine (or cysteine) peptidase inhibitor, clade B, member 6c [Source:MGI Symbol;Acc:MGI:2145481]	Down
ENSMUSG00000032515	295	231	253	760	696	814	259.667	756.667	-1.77326	-17.6124	1.97791e-69	6.20138e-68	Csrnp1	9	119800229	119813724	-	protein_coding	cysteine-serine-rich nuclear protein 1 [Source:MGI Symbol;Acc:MGI:2387989]	Down
ENSMUSG00000118642	581	648	626	1473	1316	1267	618.333	1352	-1.35952	-17.6079	2.14321e-69	6.71078e-68	AY036118	17	40158994	40159718	-	pseudogene	cDNA sequence AY036118 [Source:MGI Symbol;Acc:MGI:2158419]	Down
ENSMUSG00000047884	95	80	107	451	398	460	94	436.333	-2.44469	-17.5948	2.69803e-69	8.42575e-68	Klk9	7	43441315	43446181	+	protein_coding	kallikrein related-peptidase 9 [Source:MGI Symbol;Acc:MGI:1921082]	Down
ENSMUSG00000079025	271	256	243	920	712	752	256.667	794.667	-1.86048	-17.5942	2.72754e-69	8.5067e-68	Gsdmc	15	63647817	63680608	-	protein_coding	gasdermin C [Source:MGI Symbol;Acc:MGI:1933176]	Down
ENSMUSG00000040118	310	272	334	815	812	799	305.333	808.667	-1.63671	-17.5743	3.87422e-69	1.20513e-67	Cacna2d1	5	16139689	16579509	+	protein_coding	calcium channel, voltage-dependent, alpha2/delta subunit 1 [Source:MGI Symbol;Acc:MGI:88295]	Down
ENSMUSG00000034810	441	466	438	986	1077	1026	448.333	1029.67	-1.43137	-17.5357	7.65576e-69	2.3783e-67	Scn7a	2	66503769	66615258	-	protein_coding	sodium channel, voltage-gated, type VII, alpha [Source:MGI Symbol;Acc:MGI:102965]	Down
ENSMUSG00000028076	709	642	696	158	142	146	682.333	148.667	1.96745	17.5318	8.19209e-69	2.54158e-67	Cd1d1	3	86903141	86906748	-	protein_coding	CD1d1 antigen [Source:MGI Symbol;Acc:MGI:107674]	Up
ENSMUSG00000025959	577	540	560	1142	1151	1145	559	1146	-1.26711	-17.5293	8.55687e-69	2.65129e-67	Klf7	1	64068606	64161441	-	protein_coding	Kruppel-like factor 7 (ubiquitous) [Source:MGI Symbol;Acc:MGI:1935151]	Down
ENSMUSG00000015214	898	835	858	1575	1486	1611	863.667	1557.33	-1.08117	-17.51	1.20128e-68	3.71237e-67	Mtmr1	X	70408366	70462802	+	protein_coding	myotubularin related protein 1 [Source:MGI Symbol;Acc:MGI:1858271]	Down
ENSMUSG00000035164	169	172	142	554	550	547	161	550.333	-2.00452	-17.4969	1.51326e-68	4.67042e-67	Zc3h12c	9	52022644	52079872	-	protein_coding	zinc finger CCCH type containing 12C [Source:MGI Symbol;Acc:MGI:3026959]	Down
ENSMUSG00000037434	3539	3559	3105	1464	1393	1463	3401	1440	1.00914	17.4751	2.21765e-68	6.83551e-67	Slc30a1	1	191638879	191645359	+	protein_coding	solute carrier family 30 (zinc transporter), member 1 [Source:MGI Symbol;Acc:MGI:1345281]	Up
ENSMUSG00000056648	469	429	393	50	35	48	430.333	44.3333	3.04903	17.4687	2.47983e-68	7.6337e-67	Hoxb8	11	96172731	96176141	+	protein_coding	homeobox B8 [Source:MGI Symbol;Acc:MGI:96189]	Up
ENSMUSG00000026832	292	246	302	780	826	758	280	788	-1.72515	-17.4641	2.68983e-68	8.2694e-67	Cytip	2	58019149	58085544	-	protein_coding	cytohesin 1 interacting protein [Source:MGI Symbol;Acc:MGI:2183535]	Down
ENSMUSG00000013539	308	294	301	737	760	826	301	774.333	-1.59404	-17.4439	3.82804e-68	1.17534e-66	Tango2	16	18118689	18165967	-	protein_coding	transport and golgi organization 2 [Source:MGI Symbol;Acc:MGI:101825]	Down
ENSMUSG00000037280	342	395	344	1070	868	928	360.333	955.333	-1.63641	-17.4401	4.09533e-68	1.25578e-66	Galnt6	15	100589694	100627257	-	protein_coding	polypeptide N-acetylgalactosaminyltransferase 6 [Source:MGI Symbol;Acc:MGI:1891640]	Down
ENSMUSG00000015619	2101	2133	2228	886	903	870	2154	886.333	1.04972	17.375	1.27637e-67	3.90876e-66	Gata3	2	9861889	9894845	-	protein_coding	GATA binding protein 3 [Source:MGI Symbol;Acc:MGI:95663]	Up
ENSMUSG00000020644	1164	1136	1150	387	349	398	1150	378	1.37488	17.3557	1.78711e-67	5.4658e-66	Id2	12	25143798	25147139	-	protein_coding	inhibitor of DNA binding 2 [Source:MGI Symbol;Acc:MGI:96397]	Up
ENSMUSG00000067219	319	306	302	764	737	820	309	773.667	-1.55458	-17.3543	1.8293e-67	5.58762e-66	Nipal1	5	72805138	72828421	+	protein_coding	NIPA-like domain containing 1 [Source:MGI Symbol;Acc:MGI:1917951]	Down
ENSMUSG00000049872	448	437	385	49	41	49	423.333	46.3333	2.96132	17.3327	2.6649e-67	8.10862e-66	Calhm5	10	33963811	33972515	-	protein_coding	calcium homeostasis modulator family member 5 [Source:MGI Symbol;Acc:MGI:2143897]	Up
ENSMUSG00000052305	1408	1016	1306	6113	5177	5876	1243.33	5722	-2.43271	-17.3245	3.07117e-67	9.32086e-66	Hbb-bs	7	103475741	103477303	-	protein_coding	hemoglobin, beta adult s chain [Source:MGI Symbol;Acc:MGI:5474852]	Down
ENSMUSG00000028223	1431	1354	1323	462	474	504	1369.33	480	1.28135	17.3234	3.13216e-67	9.49382e-66	Decr1	4	15917240	15945507	-	protein_coding	2,4-dienoyl CoA reductase 1, mitochondrial [Source:MGI Symbol;Acc:MGI:1914710]	Up
ENSMUSG00000038132	134	136	153	515	473	514	141	500.667	-2.05851	-17.3032	4.45199e-67	1.34771e-65	Rbm24	13	46571910	46584571	+	protein_coding	RNA binding motif protein 24 [Source:MGI Symbol;Acc:MGI:3610364]	Down
ENSMUSG00000027333	928	1003	892	1781	1606	1805	941	1730.67	-1.10897	-17.2509	1.10169e-66	3.31808e-65	Smox	2	131333416	131367842	+	protein_coding	spermine oxidase [Source:MGI Symbol;Acc:MGI:2445356]	Down
ENSMUSG00000024972	528	518	511	93	84	94	519	90.3333	2.29189	17.2253	1.71636e-66	5.15627e-65	Lgals12	19	7574025	7584558	-	protein_coding	lectin, galactose binding, soluble 12 [Source:MGI Symbol;Acc:MGI:1929094]	Up
ENSMUSG00000049641	33	36	46	363	306	290	38.3333	319.667	-3.29078	-17.2047	2.44928e-66	7.34878e-65	Vgll2	10	51898598	51904567	+	protein_coding	vestigial like family member 2 [Source:MGI Symbol;Acc:MGI:2447460]	Down
ENSMUSG00000033355	1697	1547	1638	589	615	630	1627.33	611.333	1.18113	17.2035	2.49872e-66	7.48764e-65	Rtp4	16	23339041	23432972	+	protein_coding	receptor transporter protein 4 [Source:MGI Symbol;Acc:MGI:1915025]	Up
ENSMUSG00000043154	975	958	969	1685	1599	1678	967.333	1654	-1.00464	-17.1695	4.49429e-66	1.34336e-64	Ppp2r3a	9	100982283	101128994	-	protein_coding	protein phosphatase 2, regulatory subunit B'', alpha [Source:MGI Symbol;Acc:MGI:2442104]	Down
ENSMUSG00000020439	1960	1938	2326	746	595	613	2074.67	651.333	1.4412	17.1531	5.95646e-66	1.77147e-64	Smtn	11	3467523	3490612	-	protein_coding	smoothelin [Source:MGI Symbol;Acc:MGI:1354727]	Up
ENSMUSG00000022371	1534	1463	1570	570	569	535	1522.33	558	1.2164	17.1438	6.99015e-66	2.07369e-64	Col14a1	15	55171146	55384199	+	protein_coding	collagen, type XIV, alpha 1 [Source:MGI Symbol;Acc:MGI:1341272]	Up
ENSMUSG00000050276	11	21	14	272	250	320	15.3333	280.667	-4.42294	-17.1346	8.18828e-66	2.42608e-64	Mrgprg	7	143317447	143320730	-	protein_coding	MAS-related GPR, member G [Source:MGI Symbol;Acc:MGI:3033145]	Down
ENSMUSG00000024511	399	439	407	916	908	978	415	934	-1.40085	-17.1313	8.66443e-66	2.56396e-64	Rab27b	18	70112202	70274676	-	protein_coding	RAB27B, member RAS oncogene family [Source:MGI Symbol;Acc:MGI:1931295]	Down
ENSMUSG00000024806	564	587	512	80	99	102	554.333	93.6667	2.33393	17.1233	9.94309e-66	2.93867e-64	Mlana	19	29675224	29686034	+	protein_coding	melan-A [Source:MGI Symbol;Acc:MGI:108454]	Up
ENSMUSG00000036570	386	394	369	846	908	977	383	910.333	-1.48	-17.0891	1.79049e-65	5.27861e-64	Fxyd1	7	30751103	30756624	-	protein_coding	FXYD domain-containing ion transport regulator 1 [Source:MGI Symbol;Acc:MGI:1889273]	Down
ENSMUSG00000081683	755	816	790	198	189	218	787	201.667	1.73423	17.0877	1.83236e-65	5.39534e-64	Fzd10	5	128677908	128681157	+	protein_coding	frizzled class receptor 10 [Source:MGI Symbol;Acc:MGI:2136761]	Up
ENSMUSG00000041134	184	224	192	691	563	672	200	642	-1.91155	-17.0852	1.91168e-65	5.6219e-64	Cyyr1	16	85218421	85350285	-	protein_coding	cysteine and tyrosine-rich protein 1 [Source:MGI Symbol;Acc:MGI:2152187]	Down
ENSMUSG00000021281	715	672	805	1655	1459	1460	730.667	1524.67	-1.29209	-17.0821	2.01636e-65	5.9224e-64	Tnfaip2	12	111408903	111421452	+	protein_coding	tumor necrosis factor, alpha-induced protein 2 [Source:MGI Symbol;Acc:MGI:104960]	Down
ENSMUSG00000040703	542	512	572	106	92	90	542	96	2.26625	17.081	2.05443e-65	6.02674e-64	Cyp2s1	7	25501900	25516338	-	protein_coding	cytochrome P450, family 2, subfamily s, polypeptide 1 [Source:MGI Symbol;Acc:MGI:1921384]	Up
ENSMUSG00000027513	3275	3056	3555	1461	1286	1314	3295.33	1353.67	1.05277	17.0691	2.52035e-65	7.37528e-64	Pck1	2	172994841	173001066	+	protein_coding	phosphoenolpyruvate carboxykinase 1, cytosolic [Source:MGI Symbol;Acc:MGI:97501]	Up
ENSMUSG00000078507	834	803	729	200	171	208	788.667	193	1.8008	17.0667	2.6264e-65	7.67616e-64	Aadacl3	4	144180341	144190326	-	protein_coding	arylacetamide deacetylase like 3 [Source:MGI Symbol;Acc:MGI:2685281]	Up
ENSMUSG00000046794	595	613	564	102	122	120	590.667	114.667	2.13352	17.0572	3.09167e-65	9.01375e-64	Ppp1r3b	8	35842893	35855293	+	protein_coding	protein phosphatase 1, regulatory subunit 3B [Source:MGI Symbol;Acc:MGI:2177268]	Up
ENSMUSG00000020262	488	467	515	1030	985	1087	490	1034	-1.30786	-17.0218	5.66413e-65	1.64732e-63	Adarb1	10	77126560	77254104	-	protein_coding	adenosine deaminase, RNA-specific, B1 [Source:MGI Symbol;Acc:MGI:891999]	Down
ENSMUSG00000022602	144	148	170	563	485	534	154	527.333	-2.0058	-17.0132	6.55091e-65	1.90057e-63	Arc	15	74540932	74544419	-	protein_coding	activity regulated cytoskeletal-associated protein [Source:MGI Symbol;Acc:MGI:88067]	Down
ENSMUSG00000032744	441	469	441	42	63	65	450.333	56.6667	2.75911	17.0042	7.63927e-65	2.21361e-63	Heyl	4	123127349	123143668	+	protein_coding	hairy/enhancer-of-split related with YRPW motif-like [Source:MGI Symbol;Acc:MGI:1860511]	Up
ENSMUSG00000022555	2382	2101	2112	920	824	889	2198.33	877.667	1.09392	16.9733	1.29551e-64	3.74938e-63	Dgat1	15	76386215	76396153	-	protein_coding	diacylglycerol O-acyltransferase 1 [Source:MGI Symbol;Acc:MGI:1333825]	Up
ENSMUSG00000079227	507	523	481	77	82	93	503.667	84	2.35341	16.9629	1.54492e-64	4.46577e-63	Ccr5	9	123921580	123947736	+	protein_coding	chemokine (C-C motif) receptor 5 [Source:MGI Symbol;Acc:MGI:107182]	Up
ENSMUSG00000002475	354	391	358	37	29	25	367.667	30.3333	3.36874	16.9459	2.06303e-64	5.9489e-63	Abhd3	18	10642092	10706771	-	protein_coding	abhydrolase domain containing 3 [Source:MGI Symbol;Acc:MGI:2147183]	Up
ENSMUSG00000069919	1092	814	980	3461	3088	3294	962	3281	-2.00112	-16.9066	4.02e-64	1.15638e-62	Hba-a1	11	32233511	32234465	+	protein_coding	hemoglobin alpha, adult chain 1 [Source:MGI Symbol;Acc:MGI:96015]	Down
ENSMUSG00000023009	546	583	633	119	111	94	587.333	108	2.21183	16.8842	5.88502e-64	1.69082e-62	Nckap5l	15	99319916	99355629	-	protein_coding	NCK-associated protein 5-like [Source:MGI Symbol;Acc:MGI:3609653]	Up
ENSMUSG00000020275	553	606	534	1128	1142	1251	564.333	1173.67	-1.28688	-16.8511	1.03026e-63	2.94576e-62	Rel	11	23686847	23720970	-	protein_coding	reticuloendotheliosis oncogene [Source:MGI Symbol;Acc:MGI:97897]	Down
ENSMUSG00000037169	390	428	429	6	7	9	415.667	7.33333	5.59437	16.8493	1.06199e-63	3.03282e-62	Mycn	12	12986094	12991915	-	protein_coding	v-myc avian myelocytomatosis viral related oncogene, neuroblastoma derived [Source:MGI Symbol;Acc:MGI:97357]	Up
ENSMUSG00000091618	333	312	294	810	736	765	313	770.333	-1.5301	-16.837	1.30617e-63	3.72566e-62	H60c	10	3206208	3217771	-	protein_coding	histocompatibility 60c [Source:MGI Symbol;Acc:MGI:3774845]	Down
ENSMUSG00000041361	226	240	219	608	626	679	228.333	637.667	-1.71235	-16.7927	2.7588e-63	7.85017e-62	Myzap	9	71411629	71499642	-	protein_coding	myocardial zonula adherens protein [Source:MGI Symbol;Acc:MGI:2142908]	Down
ENSMUSG00000045838	463	405	483	979	971	1032	450.333	994	-1.37326	-16.786	3.09181e-63	8.78719e-62	Ccdc9b	2	118584639	118593142	-	protein_coding	coiled-coil domain containing 9B [Source:MGI Symbol;Acc:MGI:2685199]	Down
ENSMUSG00000090698	85	85	109	399	392	467	93	419.333	-2.40268	-16.7618	4.64701e-63	1.31914e-61	Apold1	6	134958681	134963799	+	protein_coding	apolipoprotein L domain containing 1 [Source:MGI Symbol;Acc:MGI:2685921]	Down
ENSMUSG00000026222	1736	1577	1573	638	610	634	1628.67	627.333	1.14532	16.7581	4.9429e-63	1.40145e-61	Sp100	1	85577709	85637719	+	protein_coding	nuclear antigen Sp100 [Source:MGI Symbol;Acc:MGI:109561]	Up
ENSMUSG00000003948	1545	1464	1353	491	523	526	1454	513.333	1.2706	16.7119	1.07344e-62	3.03262e-61	Mmd	11	90140282	90169415	+	protein_coding	monocyte to macrophage differentiation-associated [Source:MGI Symbol;Acc:MGI:1914718]	Up
ENSMUSG00000028093	1067	1112	1110	366	343	385	1096.33	364.667	1.35774	16.7116	1.07982e-62	3.04702e-61	Acp6	3	97066093	97084615	+	protein_coding	acid phosphatase 6, lysophosphatidic [Source:MGI Symbol;Acc:MGI:1931010]	Up
ENSMUSG00000036986	883	967	951	284	275	272	933.667	277	1.52218	16.6515	2.95268e-62	8.30218e-61	Pml	9	58125359	58157069	-	protein_coding	promyelocytic leukemia [Source:MGI Symbol;Acc:MGI:104662]	Up
ENSMUSG00000032688	523	548	503	1036	1076	1118	524.667	1076.67	-1.26814	-16.6509	2.98265e-62	8.37651e-61	Malt1	18	65564009	65612138	+	protein_coding	MALT1 paracaspase [Source:MGI Symbol;Acc:MGI:2445027]	Down
ENSMUSG00000027869	430	420	422	57	65	48	424	56.6667	2.67133	16.6488	3.0881e-62	8.6624e-61	Hsd3b6	3	98712820	98721759	-	protein_coding	hydroxy-delta-5-steroid dehydrogenase, 3 beta- and steroid delta-isomerase 6 [Source:MGI Symbol;Acc:MGI:109598]	Up
ENSMUSG00000036854	680	603	663	1257	1246	1243	648.667	1248.67	-1.1763	-16.6456	3.25652e-62	9.11325e-61	Hspb6	7	30251603	30254868	+	protein_coding	heat shock protein, alpha-crystallin-related, B6 [Source:MGI Symbol;Acc:MGI:2685325]	Down
ENSMUSG00000053113	702	621	759	1648	1399	1417	694	1488	-1.33113	-16.6434	3.38057e-62	9.44926e-61	Socs3	11	117856905	117860873	-	protein_coding	suppressor of cytokine signaling 3 [Source:MGI Symbol;Acc:MGI:1201791]	Down
ENSMUSG00000036731	513	456	539	1070	1009	1106	502.667	1061.67	-1.30925	-16.6431	3.39505e-62	9.47854e-61	Cysrt1	2	25128830	25132464	-	protein_coding	cysteine rich tail 1 [Source:MGI Symbol;Acc:MGI:1915109]	Down
ENSMUSG00000070419	373	390	366	42	44	37	376.333	41	2.96696	16.6187	5.1018e-62	1.41768e-60	Cyp3a57	5	145282089	145327736	+	protein_coding	cytochrome P450, family 3, subfamily a, polypeptide 57 [Source:MGI Symbol;Acc:MGI:3646373]	Up
ENSMUSG00000015222	591	615	522	1159	1195	1199	576	1184.33	-1.27124	-16.5824	9.34182e-62	2.58377e-60	Map2	1	66214432	66481742	+	protein_coding	microtubule-associated protein 2 [Source:MGI Symbol;Acc:MGI:97175]	Down
ENSMUSG00000069601	733	757	735	1385	1270	1380	741.667	1345	-1.08909	-16.5777	1.00995e-61	2.79008e-60	Ank3	10	69234603	69863268	+	protein_coding	ankyrin 3, epithelial [Source:MGI Symbol;Acc:MGI:88026]	Down
ENSMUSG00000021200	204	231	273	722	631	750	236	701	-1.79991	-16.5768	1.02474e-61	2.82764e-60	Asb2	12	103287401	103322260	-	protein_coding	ankyrin repeat and SOCS box-containing 2 [Source:MGI Symbol;Acc:MGI:1929743]	Down
ENSMUSG00000020176	678	562	596	1206	1302	1322	612	1276.67	-1.29263	-16.5637	1.27466e-61	3.51317e-60	Grb10	11	11880508	11988683	-	protein_coding	growth factor receptor bound protein 10 [Source:MGI Symbol;Acc:MGI:103232]	Down
ENSMUSG00000033060	843	778	823	1475	1367	1519	814.667	1453.67	-1.06583	-16.558	1.40224e-61	3.86032e-60	Lmo7	14	101967393	102172146	+	protein_coding	LIM domain only 7 [Source:MGI Symbol;Acc:MGI:1353586]	Down
ENSMUSG00000027257	638	640	707	1320	1185	1349	661.667	1284.67	-1.18716	-16.5305	2.2122e-61	6.08303e-60	Pacsin3	2	91086299	91095024	+	protein_coding	protein kinase C and casein kinase substrate in neurons 3 [Source:MGI Symbol;Acc:MGI:1891410]	Down
ENSMUSG00000026582	101	91	103	430	383	393	98.3333	402	-2.26224	-16.5059	3.32561e-61	9.12348e-60	Sele	1	163875773	163885246	+	protein_coding	selectin, endothelial cell [Source:MGI Symbol;Acc:MGI:98278]	Down
ENSMUSG00000032009	1227	1256	1157	438	389	435	1213.33	420.667	1.298	16.5037	3.45117e-61	9.457e-60	Sesn3	9	14186363	14244397	+	protein_coding	sestrin 3 [Source:MGI Symbol;Acc:MGI:1922997]	Up
ENSMUSG00000002910	303	341	348	1057	799	866	330.667	907.333	-1.68561	-16.4558	7.62547e-61	2.07754e-59	Arrdc2	8	71287773	71292364	-	protein_coding	arrestin domain containing 2 [Source:MGI Symbol;Acc:MGI:1918057]	Down
ENSMUSG00000026827	430	437	465	997	907	934	444	946	-1.32196	-16.4241	1.2852e-60	3.49348e-59	Gpd2	2	57127647	57260731	+	protein_coding	glycerol phosphate dehydrogenase 2, mitochondrial [Source:MGI Symbol;Acc:MGI:99778]	Down
ENSMUSG00000045932	955	937	896	263	290	292	929.333	281.667	1.49086	16.4238	1.29159e-60	3.50681e-59	Ifit2	19	34528094	34553819	+	protein_coding	interferon-induced protein with tetratricopeptide repeats 2 [Source:MGI Symbol;Acc:MGI:99449]	Up
ENSMUSG00000027075	271	254	236	671	668	649	253.667	662.667	-1.61691	-16.3894	2.27533e-60	6.17073e-59	Slc43a1	2	84669194	84693938	+	protein_coding	solute carrier family 43, member 1 [Source:MGI Symbol;Acc:MGI:1931352]	Down
ENSMUSG00000046805	1971	2081	2056	770	800	905	2036	825	1.07289	16.3851	2.44269e-60	6.61704e-59	Mpeg1	19	12438143	12442647	+	protein_coding	macrophage expressed gene 1 [Source:MGI Symbol;Acc:MGI:1333743]	Up
ENSMUSG00000067616	293	274	312	736	724	708	293	722.667	-1.53386	-16.3813	2.60171e-60	7.03174e-59	Klk11	7	43424028	43428687	+	protein_coding	kallikrein related-peptidase 11 [Source:MGI Symbol;Acc:MGI:1929977]	Down
ENSMUSG00000044748	371	386	316	825	953	940	357.667	906	-1.57279	-16.3537	4.09291e-60	1.10369e-58	Defb1	8	22266615	22285201	+	protein_coding	defensin beta 1 [Source:MGI Symbol;Acc:MGI:1096878]	Down
ENSMUSG00000028003	411	468	429	55	62	71	436	62.6667	2.56816	16.3504	4.31855e-60	1.16321e-58	Lrat	3	82799886	82811280	-	protein_coding	lecithin-retinol acyltransferase (phosphatidylcholine-retinol-O-acyltransferase) [Source:MGI Symbol;Acc:MGI:1891259]	Up
ENSMUSG00000039385	333	365	299	25	19	22	332.333	22	3.68689	16.3455	4.68569e-60	1.26067e-58	Cdh6	15	13028787	13173761	-	protein_coding	cadherin 6 [Source:MGI Symbol;Acc:MGI:107435]	Up
ENSMUSG00000052160	910	864	878	280	266	252	884	266	1.50129	16.3213	6.96881e-60	1.87069e-58	Pld4	12	112727089	112735424	+	protein_coding	phospholipase D family, member 4 [Source:MGI Symbol;Acc:MGI:2144765]	Up
ENSMUSG00000023959	301	277	311	758	669	762	296.333	729.667	-1.53008	-16.319	7.23615e-60	1.94025e-58	Clic5	17	44445659	44591059	+	protein_coding	chloride intracellular channel 5 [Source:MGI Symbol;Acc:MGI:1917912]	Down
ENSMUSG00000003865	807	724	942	1687	1603	1682	824.333	1657.33	-1.23847	-16.3146	7.76519e-60	2.07975e-58	Gys1	7	45084268	45106043	+	protein_coding	glycogen synthase 1, muscle [Source:MGI Symbol;Acc:MGI:101805]	Down
ENSMUSG00000039428	1330	1416	1331	506	509	498	1359	504.333	1.19899	16.2878	1.20448e-59	3.20784e-58	Tmem135	7	88788922	89053430	-	protein_coding	transmembrane protein 135 [Source:MGI Symbol;Acc:MGI:1920009]	Up
ENSMUSG00000040296	1197	1257	1209	446	427	455	1221	442.667	1.23319	16.2856	1.24833e-59	3.32089e-58	Rigi	4	40203773	40239828	-	protein_coding	RNA sensor RIG-I [Source:MGI Symbol;Acc:MGI:2442858]	Up
ENSMUSG00000027386	381	410	369	52	43	50	386.667	48.3333	2.76988	16.2766	1.44762e-59	3.84674e-58	Fbln7	2	128704901	128738954	+	protein_coding	fibulin 7 [Source:MGI Symbol;Acc:MGI:1917620]	Up
ENSMUSG00000087090	86	71	103	395	360	407	86.6667	387.333	-2.39029	-16.2574	1.98006e-59	5.25568e-58	Nctc1	7	142098346	142112337	-	lncRNA	non-coding transcript 1 [Source:MGI Symbol;Acc:MGI:1306816]	Down
ENSMUSG00000037872	246	226	202	667	620	601	224.667	629.333	-1.71742	-16.2451	2.41987e-59	6.41591e-58	Ackr1	1	173159453	173161317	-	protein_coding	atypical chemokine receptor 1 (Duffy blood group) [Source:MGI Symbol;Acc:MGI:1097689]	Down
ENSMUSG00000038400	2067	2160	2341	943	862	933	2189.33	912.667	1.03204	16.2127	4.0982e-59	1.08536e-57	Pmepa1	2	173066251	173118326	-	protein_coding	prostate transmembrane protein, androgen induced 1 [Source:MGI Symbol;Acc:MGI:1929600]	Up
ENSMUSG00000050288	719	751	811	213	198	195	760.333	202	1.68143	16.1862	6.31191e-59	1.66605e-57	Fzd2	11	102495222	102498884	+	protein_coding	frizzled class receptor 2 [Source:MGI Symbol;Acc:MGI:1888513]	Up
ENSMUSG00000047746	143	144	149	527	424	540	145.333	497	-2.00271	-16.1021	2.46426e-58	6.47566e-57	Fbxo40	16	36783822	36810829	-	protein_coding	F-box protein 40 [Source:MGI Symbol;Acc:MGI:2443753]	Down
ENSMUSG00000020839	111	91	81	386	375	425	94.3333	395.333	-2.29782	-16.1015	2.48851e-58	6.53213e-57	Tmigd1	11	76792985	76807413	+	protein_coding	transmembrane and immunoglobulin domain containing 1 [Source:MGI Symbol;Acc:MGI:1913851]	Down
ENSMUSG00000032487	85	93	82	380	340	447	86.6667	389	-2.39503	-16.0972	2.66963e-58	6.99981e-57	Ptgs2	1	149975782	149983978	+	protein_coding	prostaglandin-endoperoxide synthase 2 [Source:MGI Symbol;Acc:MGI:97798]	Down
ENSMUSG00000056724	645	617	641	1353	1132	1229	634.333	1238	-1.19483	-16.0822	3.40104e-58	8.89789e-57	Nbeal2	9	110453857	110483229	-	protein_coding	neurobeachin-like 2 [Source:MGI Symbol;Acc:MGI:2448554]	Down
ENSMUSG00000041654	1358	1480	1423	528	516	571	1420.33	538.333	1.16934	16.0249	8.56231e-58	2.23025e-56	Slc39a11	11	113135679	113540905	-	protein_coding	solute carrier family 39 (metal ion transporter), member 11 [Source:MGI Symbol;Acc:MGI:1917056]	Up
ENSMUSG00000039497	1075	1094	1113	385	386	381	1094	384	1.27931	16.0223	8.92509e-58	2.32219e-56	Dse	10	34027389	34083711	-	protein_coding	dermatan sulfate epimerase [Source:MGI Symbol;Acc:MGI:2443455]	Up
ENSMUSG00000079588	288	251	290	663	698	718	276.333	693	-1.55789	-16.0191	9.39684e-58	2.44225e-56	Tmem182	1	40844761	40896047	+	protein_coding	transmembrane protein 182 [Source:MGI Symbol;Acc:MGI:1923725]	Down
ENSMUSG00000023827	367	355	356	870	847	770	359.333	829	-1.43793	-16.007	1.14242e-57	2.9659e-56	Agpat4	17	12337591	12438532	+	protein_coding	1-acylglycerol-3-phosphate O-acyltransferase 4 (lysophosphatidic acid acyltransferase, delta) [Source:MGI Symbol;Acc:MGI:1915512]	Down
ENSMUSG00000071531	226	212	235	616	554	667	224.333	612.333	-1.67838	-16.0006	1.26567e-57	3.28231e-56	Gprin2	14	33907645	33923610	-	protein_coding	G protein regulated inducer of neurite outgrowth 2 [Source:MGI Symbol;Acc:MGI:2444560]	Down
ENSMUSG00000030413	48	37	47	312	286	267	44	288.333	-2.94382	-15.9984	1.31098e-57	3.39608e-56	Pglyrp1	7	18605256	18624384	+	protein_coding	peptidoglycan recognition protein 1 [Source:MGI Symbol;Acc:MGI:1345092]	Down
ENSMUSG00000015947	477	429	454	63	58	89	453.333	70	2.46557	15.9905	1.48912e-57	3.85334e-56	Fcgr1	3	96190225	96201285	-	protein_coding	Fc receptor, IgG, high affinity I [Source:MGI Symbol;Acc:MGI:95498]	Up
ENSMUSG00000003123	2358	2227	2532	1073	947	980	2372.33	1000	1.01561	15.9851	1.62401e-57	4.19781e-56	Lipe	7	25078952	25098135	-	protein_coding	lipase, hormone sensitive [Source:MGI Symbol;Acc:MGI:96790]	Up
ENSMUSG00000044734	511	512	494	1015	945	1104	505.667	1021.33	-1.24413	-15.9824	1.69358e-57	4.37286e-56	Serpinb1a	13	33026075	33035168	-	protein_coding	serine (or cysteine) peptidase inhibitor, clade B, member 1a [Source:MGI Symbol;Acc:MGI:1913472]	Down
ENSMUSG00000026360	568	519	524	1194	989	1128	537	1103.67	-1.26917	-15.9761	1.8757e-57	4.83785e-56	Rgs2	1	143875076	143879899	-	protein_coding	regulator of G-protein signaling 2 [Source:MGI Symbol;Acc:MGI:1098271]	Down
ENSMUSG00000002870	1055	1084	1014	357	326	380	1051	354.333	1.33849	15.9759	1.88179e-57	4.84826e-56	Mcm2	6	88860456	88875762	-	protein_coding	minichromosome maintenance complex component 2 [Source:MGI Symbol;Acc:MGI:105380]	Up
ENSMUSG00000023951	969	1010	1132	1859	1730	1824	1037	1804.33	-1.02955	-15.9741	1.93549e-57	4.9812e-56	Vegfa	17	46327919	46343295	-	protein_coding	vascular endothelial growth factor A [Source:MGI Symbol;Acc:MGI:103178]	Down
ENSMUSG00000004098	1055	1029	1165	380	335	340	1083	351.667	1.39201	15.963	2.31276e-57	5.94569e-56	Col5a3	9	20681346	20726363	-	protein_coding	collagen, type V, alpha 3 [Source:MGI Symbol;Acc:MGI:1858212]	Up
ENSMUSG00000039167	295	308	296	778	650	776	299.667	734.667	-1.52309	-15.9416	3.26126e-57	8.37504e-56	Adgrl4	3	151143524	151250723	+	protein_coding	adhesion G protein-coupled receptor L4 [Source:MGI Symbol;Acc:MGI:2655562]	Down
ENSMUSG00000032454	306	302	321	703	716	819	309.667	746	-1.49882	-15.9254	4.22158e-57	1.08294e-55	Rbp2	9	98368168	98391834	+	protein_coding	retinol binding protein 2, cellular [Source:MGI Symbol;Acc:MGI:97877]	Down
ENSMUSG00000027999	525	524	522	998	985	1055	523.667	1012.67	-1.18217	-15.8694	1.03261e-56	2.6432e-55	Pla2g12a	3	129672255	129689474	+	protein_coding	phospholipase A2, group XIIA [Source:MGI Symbol;Acc:MGI:1913600]	Down
ENSMUSG00000026657	1183	1200	1102	392	415	422	1161.67	409.667	1.27251	15.837	1.72768e-56	4.41285e-55	Frmd4a	2	4022528	4618854	+	protein_coding	FERM domain containing 4A [Source:MGI Symbol;Acc:MGI:1919850]	Up
ENSMUSG00000053175	279	252	306	774	681	684	279	713	-1.58454	-15.8335	1.82791e-56	4.66383e-55	Bcl3	7	19542387	19556695	-	protein_coding	B cell leukemia/lymphoma 3 [Source:MGI Symbol;Acc:MGI:88140]	Down
ENSMUSG00000009097	839	915	922	293	252	262	892	269	1.49911	15.8203	2.25315e-56	5.74263e-55	Tbx1	16	18399729	18409421	-	protein_coding	T-box 1 [Source:MGI Symbol;Acc:MGI:98493]	Up
ENSMUSG00000034761	954	837	840	1556	1477	1551	877	1528	-1.03201	-15.8032	2.95902e-56	7.52549e-55	Map4k5	12	69850524	69939974	-	protein_coding	mitogen-activated protein kinase kinase kinase kinase 5 [Source:MGI Symbol;Acc:MGI:1925503]	Down
ENSMUSG00000046768	561	520	581	1051	1047	1156	554	1084.67	-1.19996	-15.8005	3.08861e-56	7.84665e-55	Rhoj	12	75355096	75448230	+	protein_coding	ras homolog family member J [Source:MGI Symbol;Acc:MGI:1931551]	Down
ENSMUSG00000009614	397	402	429	72	49	60	409.333	60.3333	2.53253	15.7891	3.6956e-56	9.37867e-55	Sardh	2	27078405	27138349	-	protein_coding	sarcosine dehydrogenase [Source:MGI Symbol;Acc:MGI:2183102]	Up
ENSMUSG00000061740	154	148	150	447	470	500	150.667	472.333	-1.87949	-15.7779	4.41773e-56	1.11993e-54	Cyp2d22	15	82254728	82264461	-	protein_coding	cytochrome P450, family 2, subfamily d, polypeptide 22 [Source:MGI Symbol;Acc:MGI:1929474]	Down
ENSMUSG00000031519	117	108	109	399	452	401	111.333	417.333	-2.13901	-15.7756	4.58386e-56	1.1608e-54	Asb5	8	54982615	55040910	+	protein_coding	ankyrin repeat and SOCs box-containing 5 [Source:MGI Symbol;Acc:MGI:1923544]	Down
ENSMUSG00000036960	901	833	828	1454	1486	1477	854	1472.33	-1.01734	-15.7695	5.04177e-56	1.2754e-54	Clca2	3	144776024	144805204	-	protein_coding	chloride channel accessory 2 [Source:MGI Symbol;Acc:MGI:2139758]	Down
ENSMUSG00000031936	1355	1307	1271	507	490	525	1311	507.333	1.13888	15.7637	5.5315e-56	1.39779e-54	Hephl1	9	14963137	15023404	-	protein_coding	hephaestin-like 1 [Source:MGI Symbol;Acc:MGI:2685355]	Up
ENSMUSG00000025885	381	415	434	936	820	904	410	886.667	-1.34272	-15.7277	9.76695e-56	2.46545e-54	Myo5b	18	74574007	74904564	+	protein_coding	myosin VB [Source:MGI Symbol;Acc:MGI:106598]	Down
ENSMUSG00000008658	58	56	59	307	303	290	57.6667	300	-2.61069	-15.7144	1.20561e-55	3.03684e-54	Rbfox1	16	5703219	7229390	+	protein_coding	RNA binding protein, fox-1 homolog (C. elegans) 1 [Source:MGI Symbol;Acc:MGI:1926224]	Down
ENSMUSG00000040978	141	159	164	464	496	491	154.667	483.667	-1.87622	-15.6943	1.65429e-55	4.15818e-54	Gm11992	11	8998594	9019356	+	protein_coding	predicted gene 11992 [Source:MGI Symbol;Acc:MGI:3651127]	Down
ENSMUSG00000021604	834	918	980	290	232	261	910.667	261	1.57317	15.6941	1.65988e-55	4.16781e-54	Irx4	13	73408598	73417727	+	protein_coding	Iroquois homeobox 4 [Source:MGI Symbol;Acc:MGI:1355275]	Up
ENSMUSG00000023277	500	484	478	971	933	958	487.333	954	-1.20007	-15.6919	1.71952e-55	4.313e-54	Twf2	9	106080307	106092588	+	protein_coding	twinfilin actin binding protein 2 [Source:MGI Symbol;Acc:MGI:1346078]	Down
ENSMUSG00000040447	942	875	1050	1928	1622	1783	955.667	1777.67	-1.12544	-15.68	2.07403e-55	5.1967e-54	Spns2	11	72342464	72380730	-	protein_coding	spinster homolog 2 [Source:MGI Symbol;Acc:MGI:2384936]	Down
ENSMUSG00000021750	49	54	47	276	284	292	50	284	-2.73696	-15.6794	2.09069e-55	5.23291e-54	Fam107a	14	14151750	14173499	+	protein_coding	family with sequence similarity 107, member A [Source:MGI Symbol;Acc:MGI:3041256]	Down
ENSMUSG00000042476	73	79	79	323	329	362	77	338	-2.36464	-15.6632	2.70171e-55	6.75514e-54	Abcb4	5	8943717	9009231	+	protein_coding	ATP-binding cassette, sub-family B (MDR/TAP), member 4 [Source:MGI Symbol;Acc:MGI:97569]	Down
ENSMUSG00000057899	93	88	95	351	390	369	92	370	-2.2399	-15.6585	2.90886e-55	7.26542e-54	Adgrf2	17	43007021	43053070	-	protein_coding	adhesion G protein-coupled receptor F2 [Source:MGI Symbol;Acc:MGI:2182728]	Down
ENSMUSG00000036745	370	319	343	761	750	799	344	770	-1.39347	-15.6568	2.98622e-55	7.45078e-54	Ttll7	3	146558122	146689764	+	protein_coding	tubulin tyrosine ligase-like family, member 7 [Source:MGI Symbol;Acc:MGI:1918142]	Down
ENSMUSG00000002997	1233	1261	1169	442	458	460	1221	453.333	1.19827	15.5952	7.84511e-55	1.95328e-53	Prkar2b	12	32008475	32111295	-	protein_coding	protein kinase, cAMP dependent regulatory, type II beta [Source:MGI Symbol;Acc:MGI:97760]	Up
ENSMUSG00000020411	722	824	769	1383	1348	1398	771.667	1376.33	-1.06543	-15.5858	9.09555e-55	2.26224e-53	Nipal4	11	46038982	46057335	-	protein_coding	NIPA-like domain containing 4 [Source:MGI Symbol;Acc:MGI:2444671]	Down
ENSMUSG00000078504	416	412	409	55	72	71	412.333	66	2.41176	15.5708	1.15006e-54	2.85146e-53	Aadacl4fm5	4	144503774	144513153	-	protein_coding	AADACL4 family member 5 [Source:MGI Symbol;Acc:MGI:2685284]	Up
ENSMUSG00000030616	586	607	541	132	123	146	578	133.667	1.88228	15.5673	1.21469e-54	3.00855e-53	Sytl2	7	89951460	90059927	+	protein_coding	synaptotagmin-like 2 [Source:MGI Symbol;Acc:MGI:1933366]	Up
ENSMUSG00000055782	899	813	833	237	254	280	848.333	257	1.49184	15.5026	3.33298e-54	8.22933e-53	Abcd2	15	91030074	91076002	-	protein_coding	ATP-binding cassette, sub-family D (ALD), member 2 [Source:MGI Symbol;Acc:MGI:1349467]	Up
ENSMUSG00000042331	768	869	825	230	237	258	820.667	241.667	1.53333	15.4853	4.36137e-54	1.07573e-52	Specc1	11	61847589	62113839	+	protein_coding	sperm antigen with calponin homology and coiled-coil domains 1 [Source:MGI Symbol;Acc:MGI:2442356]	Up
ENSMUSG00000097993	317	290	311	29	18	31	306	26	3.32742	15.4725	5.3199e-54	1.30943e-52	Ptprv	1	135036235	135060332	-	protein_coding	protein tyrosine phosphatase, receptor type, V [Source:MGI Symbol;Acc:MGI:108027]	Up
ENSMUSG00000078920	1096	1058	889	292	301	326	1014.33	306.333	1.49643	15.4149	1.2996e-53	3.18557e-52	Ifi47	11	48967414	48987801	+	protein_coding	interferon gamma inducible protein 47 [Source:MGI Symbol;Acc:MGI:99448]	Up
ENSMUSG00000042157	1	2	4	771	709	704	2.33333	728	-8.51641	-15.3996	1.6463e-53	4.03122e-52	Sprr2i	3	92315298	92316578	+	protein_coding	small proline-rich protein 2I [Source:MGI Symbol;Acc:MGI:1330309]	Down
ENSMUSG00000031659	1166	1088	1224	415	412	435	1159.33	420.667	1.23158	15.3977	1.69722e-53	4.15162e-52	Adcy7	8	88999031	89056590	+	protein_coding	adenylate cyclase 7 [Source:MGI Symbol;Acc:MGI:102891]	Up
ENSMUSG00000025488	113	122	120	384	406	470	118.333	420	-2.0578	-15.378	2.29917e-53	5.61248e-52	Cox8b	7	140478858	140480359	-	protein_coding	cytochrome c oxidase subunit 8B [Source:MGI Symbol;Acc:MGI:105958]	Down
ENSMUSG00000040950	524	538	601	129	107	132	554.333	122.667	1.94627	15.3574	3.15827e-53	7.7017e-52	Mgl2	11	70021155	70028376	+	protein_coding	macrophage galactose N-acetyl-galactosamine specific lectin 2 [Source:MGI Symbol;Acc:MGI:2385729]	Up
ENSMUSG00000025232	1539	1544	1656	650	628	689	1579.67	655.667	1.03807	15.3374	4.2977e-53	1.04588e-51	Hexa	9	59446823	59472392	+	protein_coding	hexosaminidase A [Source:MGI Symbol;Acc:MGI:96073]	Up
ENSMUSG00000024206	259	262	268	647	631	614	263	630.667	-1.49312	-15.3085	6.71041e-53	1.62801e-51	Rfx2	17	57082897	57138013	-	protein_coding	regulatory factor X, 2 (influences HLA class II expression) [Source:MGI Symbol;Acc:MGI:106583]	Down
ENSMUSG00000020218	529	539	501	115	124	105	523	114.667	1.95754	15.2829	9.93556e-53	2.408e-51	Wif1	10	120869865	120936555	+	protein_coding	Wnt inhibitory factor 1 [Source:MGI Symbol;Acc:MGI:1344332]	Up
ENSMUSG00000004508	354	355	397	787	799	793	368.667	793	-1.33633	-15.2228	2.49481e-52	6.02799e-51	Gab2	7	96730793	96958153	+	protein_coding	growth factor receptor bound protein 2-associated protein 2 [Source:MGI Symbol;Acc:MGI:1333854]	Down
ENSMUSG00000003526	354	297	357	823	724	765	336	770.667	-1.42836	-15.214	2.85453e-52	6.89011e-51	Prodh	16	17878221	17908067	-	protein_coding	proline dehydrogenase [Source:MGI Symbol;Acc:MGI:97770]	Down
ENSMUSG00000073555	412	430	411	64	73	83	417.667	73.3333	2.27916	15.1993	3.57356e-52	8.61689e-51	Gm4951	18	60345152	60380892	+	protein_coding	predicted gene 4951 [Source:MGI Symbol;Acc:MGI:3644953]	Up
ENSMUSG00000027605	1307	1310	1315	532	482	554	1310.67	522.667	1.09618	15.191	4.05929e-52	9.77819e-51	Acss2	2	155359868	155427644	+	protein_coding	acyl-CoA synthetase short-chain family member 2 [Source:MGI Symbol;Acc:MGI:1890410]	Up
ENSMUSG00000069805	397	379	374	65	63	48	383.333	58.6667	2.47608	15.1771	5.01726e-52	1.20613e-50	Fbp1	13	63012567	63036096	-	protein_coding	fructose bisphosphatase 1 [Source:MGI Symbol;Acc:MGI:95492]	Up
ENSMUSG00000042717	279	252	268	637	602	645	266.333	628	-1.46828	-15.1614	6.36588e-52	1.52878e-50	Ppp1r3a	6	14713976	14755273	-	protein_coding	protein phosphatase 1, regulatory subunit 3A [Source:MGI Symbol;Acc:MGI:2153588]	Down
ENSMUSG00000025270	85	99	122	402	370	392	102	388	-2.15781	-15.1512	7.44198e-52	1.78359e-50	Alas2	X	149330371	149353634	+	protein_coding	aminolevulinic acid synthase 2, erythroid [Source:MGI Symbol;Acc:MGI:87990]	Down
ENSMUSG00000058966	732	709	692	208	210	213	711	210.333	1.52606	15.1479	7.81944e-52	1.87216e-50	Tlcd3b	7	126396840	126429391	+	protein_coding	TLC domain containing 3B [Source:MGI Symbol;Acc:MGI:1916202]	Up
ENSMUSG00000024736	676	736	804	210	182	214	738.667	202	1.64081	15.1429	8.43917e-52	2.0185e-50	Tmem132a	19	10835186	10847304	-	protein_coding	transmembrane protein 132A [Source:MGI Symbol;Acc:MGI:2147810]	Up
ENSMUSG00000018899	1114	1180	1139	430	404	456	1144.33	430	1.18189	15.0963	1.71396e-51	4.08713e-50	Irf1	11	53660841	53669200	+	protein_coding	interferon regulatory factor 1 [Source:MGI Symbol;Acc:MGI:96590]	Up
ENSMUSG00000020062	142	135	174	494	432	485	150.333	470.333	-1.87554	-15.088	1.94199e-51	4.62624e-50	Slc5a8	10	88721854	88765377	+	protein_coding	solute carrier family 5 (iodide transporter), member 8 [Source:MGI Symbol;Acc:MGI:2384916]	Down
ENSMUSG00000024378	834	907	757	1451	1467	1537	832.667	1485	-1.06547	-15.0764	2.31614e-51	5.50647e-50	Stard4	18	33332408	33346915	-	protein_coding	StAR-related lipid transfer (START) domain containing 4 [Source:MGI Symbol;Acc:MGI:2156764]	Down
ENSMUSG00000037736	220	220	253	573	580	596	231	583	-1.56668	-15.0649	2.75628e-51	6.54629e-50	Limch1	5	66903170	67214501	+	protein_coding	LIM and calponin homology domains 1 [Source:MGI Symbol;Acc:MGI:1924819]	Down
ENSMUSG00000031654	12	7	10	231	212	199	9.66667	214	-4.70006	-15.0602	2.95934e-51	7.02153e-50	Cbln1	8	88195033	88199237	-	protein_coding	cerebellin 1 precursor protein [Source:MGI Symbol;Acc:MGI:88281]	Down
ENSMUSG00000033491	132	96	140	448	395	468	122.667	437	-2.06293	-15.0549	3.20425e-51	7.59503e-50	Prss35	9	86625702	86640496	+	protein_coding	protease, serine 35 [Source:MGI Symbol;Acc:MGI:2444800]	Down
ENSMUSG00000026989	1893	1978	1791	799	825	757	1887.33	793.667	1.01803	15.0486	3.5266e-51	8.35074e-50	Dapl1	2	59314997	59335364	+	protein_coding	death associated protein-like 1 [Source:MGI Symbol;Acc:MGI:1923997]	Up
ENSMUSG00000029019	71	69	67	329	272	344	69	315	-2.41974	-15.0341	4.38926e-51	1.03831e-49	Nppb	4	148070245	148071662	+	protein_coding	natriuretic peptide type B [Source:MGI Symbol;Acc:MGI:97368]	Down
ENSMUSG00000066026	1396	1246	1373	541	513	498	1338.33	517.333	1.13985	15.0321	4.52736e-51	1.06884e-49	Dhrs3	4	144619397	144654779	+	protein_coding	dehydrogenase/reductase (SDR family) member 3 [Source:MGI Symbol;Acc:MGI:1315215]	Up
ENSMUSG00000019539	924	911	983	334	310	332	939.333	325.333	1.29911	15.0098	6.33328e-51	1.49074e-49	Rcn3	7	44732337	44741645	-	protein_coding	reticulocalbin 3, EF-hand calcium binding domain [Source:MGI Symbol;Acc:MGI:1277122]	Up
ENSMUSG00000038415	427	463	454	83	83	99	448	88.3333	2.11231	15.0039	6.92581e-51	1.62859e-49	Foxq1	13	31740117	31744959	+	protein_coding	forkhead box Q1 [Source:MGI Symbol;Acc:MGI:1298228]	Up
ENSMUSG00000070348	1582	1517	1476	677	613	628	1525	639.333	1.02332	15.0025	7.06809e-51	1.66041e-49	Ccnd1	7	144483668	144493662	-	protein_coding	cyclin D1 [Source:MGI Symbol;Acc:MGI:88313]	Up
ENSMUSG00000030205	555	617	601	2	5	2	591	3	7.39123	14.9957	7.83445e-51	1.8368e-49	Gprc5d	6	135082989	135095281	-	protein_coding	G protein-coupled receptor, family C, group 5, member D [Source:MGI Symbol;Acc:MGI:1935037]	Up
ENSMUSG00000113178	436	415	402	871	786	942	417.667	866.333	-1.28232	-14.9929	8.16715e-51	1.91102e-49	Mylf-ps	12	101188256	101188676	-	processed_pseudogene	myosin light chain, alkali, fast skeletal muscle, pseudogene [Source:MGI Symbol;Acc:MGI:97270]	Down
ENSMUSG00000038894	590	600	667	1313	1126	1150	619	1196.33	-1.18109	-14.9859	9.07319e-51	2.11884e-49	Irs2	8	11034681	11058458	-	protein_coding	insulin receptor substrate 2 [Source:MGI Symbol;Acc:MGI:109334]	Down
ENSMUSG00000090799	166	159	144	444	447	493	156.333	461.333	-1.79186	-14.9745	1.07696e-50	2.51004e-49	Klhl33	14	51126039	51134964	-	protein_coding	kelch-like 33 [Source:MGI Symbol;Acc:MGI:3644593]	Down
ENSMUSG00000049502	1506	1531	1555	617	647	677	1530.67	647	1.01135	14.9562	1.41832e-50	3.30239e-49	Dtx3l	16	35746881	35759521	-	protein_coding	deltex 3-like, E3 ubiquitin ligase [Source:MGI Symbol;Acc:MGI:2656973]	Up
ENSMUSG00000020846	1052	1057	969	358	366	377	1026	367	1.25215	14.9448	1.68426e-50	3.91392e-49	Rflnb	11	75910020	75918608	-	protein_coding	refilin B [Source:MGI Symbol;Acc:MGI:1923816]	Up
ENSMUSG00000000386	401	391	393	56	77	64	395	65.6667	2.35631	14.9315	2.05576e-50	4.76788e-49	Mx1	16	97248235	97264107	-	protein_coding	MX dynamin-like GTPase 1 [Source:MGI Symbol;Acc:MGI:97243]	Up
ENSMUSG00000044197	363	313	366	815	710	776	347.333	767	-1.37332	-14.9276	2.18088e-50	5.05313e-49	Gpr146	5	139363452	139382170	+	protein_coding	G protein-coupled receptor 146 [Source:MGI Symbol;Acc:MGI:1933113]	Down
ENSMUSG00000037157	93	109	105	392	349	363	102.333	368	-2.07679	-14.9187	2.49256e-50	5.76401e-49	Il22ra1	4	135455483	135479451	+	protein_coding	interleukin 22 receptor, alpha 1 [Source:MGI Symbol;Acc:MGI:2663588]	Down
ENSMUSG00000049112	332	320	371	54	31	38	341	41	2.82645	14.8938	3.61441e-50	8.342e-49	Oxtr	6	112450644	112466904	-	protein_coding	oxytocin receptor [Source:MGI Symbol;Acc:MGI:109147]	Up
ENSMUSG00000020027	195	187	227	534	523	556	203	537.667	-1.63602	-14.8902	3.8152e-50	8.79685e-49	Socs2	10	95221224	95253042	-	protein_coding	suppressor of cytokine signaling 2 [Source:MGI Symbol;Acc:MGI:1201787]	Down
ENSMUSG00000073600	196	178	214	511	510	587	196	536	-1.68175	-14.8861	4.058e-50	9.3476e-49	Prob1	18	35783404	35788291	-	protein_coding	proline rich basic protein 1 [Source:MGI Symbol;Acc:MGI:2686460]	Down
ENSMUSG00000030470	291	290	302	665	635	666	294.333	655.333	-1.38554	-14.8843	4.16575e-50	9.58649e-49	Csrp3	7	48480146	48497781	-	protein_coding	cysteine and glycine-rich protein 3 [Source:MGI Symbol;Acc:MGI:1330824]	Down
ENSMUSG00000032845	46	33	47	242	261	264	42	255.667	-2.83756	-14.8833	4.23292e-50	9.73162e-49	Alpk2	18	65398600	65527137	-	protein_coding	alpha-kinase 2 [Source:MGI Symbol;Acc:MGI:2449492]	Down
ENSMUSG00000073940	58	71	56	285	278	318	61.6667	293.667	-2.48161	-14.8649	5.57098e-50	1.27831e-48	Hbb-bt	7	103461731	103463203	-	protein_coding	hemoglobin, beta adult t chain [Source:MGI Symbol;Acc:MGI:5474850]	Down
ENSMUSG00000027377	431	421	370	816	836	882	407.333	844.667	-1.2832	-14.8358	8.59691e-50	1.96502e-48	Mall	2	127546306	127571852	-	protein_coding	mal, T cell differentiation protein-like [Source:MGI Symbol;Acc:MGI:2385152]	Down
ENSMUSG00000030144	37	29	28	228	236	223	31.3333	229	-3.10162	-14.8167	1.14213e-49	2.60809e-48	Clec4d	6	123239070	123252224	+	protein_coding	C-type lectin domain family 4, member d [Source:MGI Symbol;Acc:MGI:1298389]	Down
ENSMUSG00000034998	602	631	619	1062	1145	1201	617.333	1136	-1.11092	-14.8146	1.17936e-49	2.69051e-48	Foxn2	17	88748139	88797961	+	protein_coding	forkhead box N2 [Source:MGI Symbol;Acc:MGI:1347478]	Down
ENSMUSG00000037172	474	519	504	962	895	1011	499	956	-1.16797	-14.7961	1.5513e-49	3.53561e-48	Dennd11	6	40378309	40413069	-	protein_coding	DENN domain containing 11 [Source:MGI Symbol;Acc:MGI:2444256]	Down
ENSMUSG00000022243	277	283	254	19	22	24	271.333	21.6667	3.41568	14.7939	1.60365e-49	3.64792e-48	Slc45a2	15	11000807	11029319	+	protein_coding	solute carrier family 45, member 2 [Source:MGI Symbol;Acc:MGI:2153040]	Up
ENSMUSG00000058427	3	4	5	303	301	296	4	300	-6.46016	-14.7544	2.88397e-49	6.54778e-48	Cxcl2	5	91051730	91053797	+	protein_coding	chemokine (C-X-C motif) ligand 2 [Source:MGI Symbol;Acc:MGI:1340094]	Down
ENSMUSG00000054027	287	280	247	642	598	660	271.333	633.333	-1.45331	-14.7479	3.1744e-49	7.20028e-48	Nt5dc3	10	86614869	86674253	+	protein_coding	5'-nucleotidase domain containing 3 [Source:MGI Symbol;Acc:MGI:3513266]	Down
ENSMUSG00000033960	435	423	475	847	927	934	444.333	902.667	-1.2541	-14.7321	4.0112e-49	9.08962e-48	Jcad	18	4634878	4682869	+	protein_coding	junctional cadherin 5 associated [Source:MGI Symbol;Acc:MGI:2685174]	Down
ENSMUSG00000001804	396	386	310	3	6	5	364	4.66667	6.05416	14.7161	5.07872e-49	1.14648e-47	Dsg4	18	20569232	20604878	+	protein_coding	desmoglein 4 [Source:MGI Symbol;Acc:MGI:2661061]	Up
ENSMUSG00000027188	179	190	201	512	492	500	190	501.333	-1.63066	-14.7096	5.59283e-49	1.26134e-47	Pamr1	2	102380357	102473386	+	protein_coding	peptidase domain containing associated with muscle regeneration 1 [Source:MGI Symbol;Acc:MGI:2445082]	Down
ENSMUSG00000049932	1057	1022	1154	410	311	358	1077.67	359.667	1.35349	14.7048	6.00617e-49	1.35199e-47	H2ax	9	44245991	44247374	+	protein_coding	H2A.X variant histone [Source:MGI Symbol;Acc:MGI:102688]	Up
ENSMUSG00000116946	28	37	37	239	229	226	34	231.333	-2.9973	-14.7003	6.42153e-49	1.44411e-47	Gm41442	16	31052408	31067131	+	lncRNA	predicted gene, 41442 [Source:MGI Symbol;Acc:MGI:5624327]	Down
ENSMUSG00000034919	436	347	401	937	840	822	394.667	866.333	-1.36574	-14.6937	7.07901e-49	1.58896e-47	Ttc22	4	106479629	106497386	+	protein_coding	tetratricopeptide repeat domain 22 [Source:MGI Symbol;Acc:MGI:3045307]	Down
ENSMUSG00000030107	769	827	810	279	232	251	802	254	1.42866	14.6886	7.63247e-49	1.71157e-47	Usp18	6	121222865	121247876	+	protein_coding	ubiquitin specific peptidase 18 [Source:MGI Symbol;Acc:MGI:1344364]	Up
ENSMUSG00000018845	206	183	203	572	468	556	197.333	532	-1.66038	-14.6715	9.81306e-49	2.1964e-47	Unc45b	11	82801376	82834229	+	protein_coding	unc-45 myosin chaperone B [Source:MGI Symbol;Acc:MGI:2443377]	Down
ENSMUSG00000067279	453	471	426	879	832	925	450	878.667	-1.19567	-14.6637	1.10132e-48	2.4627e-47	Ppp1r3c	19	36709131	36714053	-	protein_coding	protein phosphatase 1, regulatory subunit 3C [Source:MGI Symbol;Acc:MGI:1858229]	Down
ENSMUSG00000026327	158	177	145	484	453	452	160	463	-1.76381	-14.6615	1.13777e-48	2.54182e-47	Serpinb11	1	107288928	107308205	+	protein_coding	serine (or cysteine) peptidase inhibitor, clade B (ovalbumin), member 11 [Source:MGI Symbol;Acc:MGI:1914207]	Down
ENSMUSG00000096727	1565	1576	1455	636	621	689	1532	648.667	1.00936	14.6537	1.27607e-48	2.84808e-47	Psmb9	17	34400961	34406738	-	protein_coding	proteasome (prosome, macropain) subunit, beta type 9 (large multifunctional peptidase 2) [Source:MGI Symbol;Acc:MGI:1346526]	Up
ENSMUSG00000074155	570	547	650	1101	1215	1141	589	1152.33	-1.2004	-14.6506	1.33598e-48	2.97901e-47	Klk5	7	43491395	43500605	+	protein_coding	kallikrein related-peptidase 5 [Source:MGI Symbol;Acc:MGI:1915918]	Down
ENSMUSG00000053641	663	656	627	1095	1154	1198	648.667	1149	-1.05603	-14.6476	1.39546e-48	3.10578e-47	Dennd4a	9	64718622	64826949	+	protein_coding	DENN/MADD domain containing 4A [Source:MGI Symbol;Acc:MGI:2142979]	Down
ENSMUSG00000030450	343	337	340	44	50	58	340	50.6667	2.5157	14.643	1.49432e-48	3.32269e-47	Oca2	7	55889508	56186266	+	protein_coding	oculocutaneous albinism II [Source:MGI Symbol;Acc:MGI:97454]	Up
ENSMUSG00000011118	670	668	606	197	166	155	648	172.667	1.67701	14.6276	1.87344e-48	4.15788e-47	Panx3	9	37571198	37580531	-	protein_coding	pannexin 3 [Source:MGI Symbol;Acc:MGI:1918881]	Up
ENSMUSG00000025927	888	887	891	291	315	321	888.667	309	1.29284	14.5983	2.87819e-48	6.38183e-47	Tfap2b	1	19279138	19308800	+	protein_coding	transcription factor AP-2 beta [Source:MGI Symbol;Acc:MGI:104672]	Up
ENSMUSG00000024600	520	478	457	122	92	96	485	103.333	2.00015	14.5896	3.27224e-48	7.24202e-47	Slc27a6	18	58689329	58745845	+	protein_coding	solute carrier family 27 (fatty acid transporter), member 6 [Source:MGI Symbol;Acc:MGI:3036230]	Up
ENSMUSG00000031889	672	595	630	1213	1046	1186	632.333	1148.33	-1.0909	-14.5691	4.41986e-48	9.76365e-47	Phaf1	8	105951777	105979685	+	protein_coding	phagosome assembly factor 1 [Source:MGI Symbol;Acc:MGI:2443049]	Down
ENSMUSG00000057897	144	143	177	470	420	490	154.667	460	-1.80225	-14.5652	4.67687e-48	1.03218e-46	Camk2b	11	5919644	6016362	-	protein_coding	calcium/calmodulin-dependent protein kinase II, beta [Source:MGI Symbol;Acc:MGI:88257]	Down
ENSMUSG00000015852	292	257	283	29	23	29	277.333	27	3.13016	14.5628	4.84397e-48	1.06806e-46	Fcrls	3	87158065	87171045	-	protein_coding	Fc receptor-like S, scavenger receptor [Source:MGI Symbol;Acc:MGI:1933397]	Up
ENSMUSG00000021565	434	413	366	74	50	78	404.333	67.3333	2.3572	14.5597	5.06661e-48	1.11611e-46	Slc6a19	13	73827864	73852984	-	protein_coding	solute carrier family 6 (neurotransmitter transporter), member 19 [Source:MGI Symbol;Acc:MGI:1921588]	Up
ENSMUSG00000030739	1769	1884	1829	839	677	805	1827.33	773.667	1.0106	14.5421	6.55029e-48	1.43894e-46	Myh14	7	44255227	44320267	-	protein_coding	myosin, heavy polypeptide 14 [Source:MGI Symbol;Acc:MGI:1919210]	Up
ENSMUSG00000067818	1218	1229	1285	525	470	514	1244	503	1.07601	14.524	8.54157e-48	1.86945e-46	Myl9	2	156617340	156623578	+	protein_coding	myosin, light polypeptide 9, regulatory [Source:MGI Symbol;Acc:MGI:2138915]	Up
ENSMUSG00000029570	865	858	881	315	271	315	868	300.333	1.30108	14.4992	1.2253e-47	2.6768e-46	Lfng	5	140593075	140601300	+	protein_coding	LFNG O-fucosylpeptide 3-beta-N-acetylglucosaminyltransferase [Source:MGI Symbol;Acc:MGI:1095413]	Up
ENSMUSG00000059824	668	663	781	215	166	161	704	180.667	1.73172	14.4957	1.29065e-47	2.81439e-46	Dbp	7	45354512	45359627	+	protein_coding	D site albumin promoter binding protein [Source:MGI Symbol;Acc:MGI:94866]	Up
ENSMUSG00000044938	176	161	178	466	465	462	171.667	464.333	-1.66695	-14.4573	2.25592e-47	4.91471e-46	Klhl31	9	77543782	77567409	+	protein_coding	kelch-like 31 [Source:MGI Symbol;Acc:MGI:3045305]	Down
ENSMUSG00000050199	1536	1636	1442	644	603	674	1538	640.333	1.03396	14.417	4.04466e-47	8.79401e-46	Lgr4	2	109747992	109844602	+	protein_coding	leucine-rich repeat-containing G protein-coupled receptor 4 [Source:MGI Symbol;Acc:MGI:1891468]	Up
ENSMUSG00000051367	71	53	79	302	292	301	67.6667	298.333	-2.37165	-14.417	4.0477e-47	8.79401e-46	Six1	12	73086789	73100661	-	protein_coding	sine oculis-related homeobox 1 [Source:MGI Symbol;Acc:MGI:102780]	Down
ENSMUSG00000027403	581	621	528	3	3	2	576.667	2.66667	7.52584	14.4096	4.50102e-47	9.76994e-46	Tgm6	2	129954336	129996152	+	protein_coding	transglutaminase 6 [Source:MGI Symbol;Acc:MGI:3044321]	Up
ENSMUSG00000035606	342	242	300	17	30	27	294.667	24.6667	3.34556	14.3864	6.29945e-47	1.36611e-45	Ky	9	102382949	102423438	+	protein_coding	kyphoscoliosis peptidase [Source:MGI Symbol;Acc:MGI:96709]	Up
ENSMUSG00000069792	576	588	534	997	1058	1056	566	1037	-1.10499	-14.3825	6.66195e-47	1.44208e-45	Wfdc17	11	83594817	83597094	+	protein_coding	WAP four-disulfide core domain 17 [Source:MGI Symbol;Acc:MGI:3649773]	Down
ENSMUSG00000026308	69	64	64	319	280	270	65.6667	289.667	-2.37228	-14.3725	7.70362e-47	1.66605e-45	Klhl30	1	91278738	91290138	+	protein_coding	kelch-like 30 [Source:MGI Symbol;Acc:MGI:1918038]	Down
ENSMUSG00000034614	608	592	563	1015	1024	1106	587.667	1048.33	-1.06583	-14.3653	8.5458e-47	1.8465e-45	Pik3ip1	11	3280401	3292971	+	protein_coding	phosphoinositide-3-kinase interacting protein 1 [Source:MGI Symbol;Acc:MGI:1917016]	Down
ENSMUSG00000013483	327	289	372	813	702	740	329.333	751.667	-1.42108	-14.3487	1.08571e-46	2.34377e-45	Card14	11	119198594	119236201	+	protein_coding	caspase recruitment domain family, member 14 [Source:MGI Symbol;Acc:MGI:2386258]	Down
ENSMUSG00000054753	242	293	239	8	6	13	258	9	4.61202	14.3252	1.52225e-46	3.27423e-45	AU018091	7	3204498	3219029	-	protein_coding	expressed sequence AU018091 [Source:MGI Symbol;Acc:MGI:2142124]	Up
ENSMUSG00000029802	654	680	642	1184	1113	1111	658.667	1136	-1.01731	-14.3025	2.11003e-46	4.52617e-45	Abcg2	6	58561508	58672661	+	protein_coding	ATP binding cassette subfamily G member 2 (Junior blood group) [Source:MGI Symbol;Acc:MGI:1347061]	Down
ENSMUSG00000019326	1290	1196	1317	540	496	493	1267.67	509.667	1.08345	14.2872	2.62819e-46	5.62237e-45	Aoc3	11	101221431	101232764	+	protein_coding	amine oxidase, copper containing 3 [Source:MGI Symbol;Acc:MGI:1306797]	Up
ENSMUSG00000036596	849	649	810	198	220	211	769.333	209.667	1.64321	14.2833	2.78219e-46	5.94647e-45	Cpz	5	35659562	35683042	-	protein_coding	carboxypeptidase Z [Source:MGI Symbol;Acc:MGI:88487]	Up
ENSMUSG00000056394	930	982	959	361	342	364	957	355.667	1.19745	14.2789	2.96101e-46	6.32296e-45	Lig1	7	13011239	13045350	+	protein_coding	ligase I, DNA, ATP-dependent [Source:MGI Symbol;Acc:MGI:101789]	Up
ENSMUSG00000043252	1537	1470	1409	608	597	675	1472	626.667	1.00147	14.2553	4.15287e-46	8.84415e-45	Tmem64	4	15265831	15286753	+	protein_coding	transmembrane protein 64 [Source:MGI Symbol;Acc:MGI:2140359]	Up
ENSMUSG00000039914	419	396	382	792	790	780	399	787.333	-1.21201	-14.2549	4.17807e-46	8.88985e-45	Coq10a	10	128198969	128204866	-	protein_coding	coenzyme Q10A [Source:MGI Symbol;Acc:MGI:2684847]	Down
ENSMUSG00000028776	529	459	503	975	881	946	497	934	-1.14085	-14.2492	4.5359e-46	9.63391e-45	Tinagl1	4	130058247	130068915	-	protein_coding	tubulointerstitial nephritis antigen-like 1 [Source:MGI Symbol;Acc:MGI:2137617]	Down
ENSMUSG00000027077	86	91	89	328	313	319	88.6667	320	-2.08249	-14.2369	5.41057e-46	1.14814e-44	Smtnl1	2	84641520	84652996	-	protein_coding	smoothelin-like 1 [Source:MGI Symbol;Acc:MGI:1915928]	Down
ENSMUSG00000043485	469	500	434	1	3	5	467.667	3	7.05381	14.2207	6.81558e-46	1.44112e-44	Krt34	11	99928173	99932380	-	protein_coding	keratin 34 [Source:MGI Symbol;Acc:MGI:1309994]	Up
ENSMUSG00000006345	252	262	224	12	18	8	246	12.6667	4.04705	14.2167	7.21752e-46	1.52339e-44	Ggt1	10	75397438	75422034	+	protein_coding	gamma-glutamyltransferase 1 [Source:MGI Symbol;Acc:MGI:95706]	Up
ENSMUSG00000034459	663	681	659	197	198	221	667.667	205.333	1.47063	14.2113	7.7978e-46	1.64149e-44	Ifit1	19	34618271	34627409	+	protein_coding	interferon-induced protein with tetratricopeptide repeats 1 [Source:MGI Symbol;Acc:MGI:99450]	Up
ENSMUSG00000021130	251	232	232	580	519	579	238.333	559.333	-1.46101	-14.1953	9.79194e-46	2.05761e-44	Galnt16	12	80565051	80677746	+	protein_coding	polypeptide N-acetylgalactosaminyltransferase 16 [Source:MGI Symbol;Acc:MGI:1917754]	Down
ENSMUSG00000020227	524	511	544	922	957	991	526.333	956.667	-1.0932	-14.1709	1.38794e-45	2.91136e-44	Irak3	10	119977553	120038035	-	protein_coding	interleukin-1 receptor-associated kinase 3 [Source:MGI Symbol;Acc:MGI:1921164]	Down
ENSMUSG00000027499	487	467	493	876	896	900	482.333	890.667	-1.1162	-14.1498	1.87412e-45	3.91731e-44	Pkia	3	7431729	7510426	+	protein_coding	protein kinase inhibitor, alpha [Source:MGI Symbol;Acc:MGI:104747]	Down
ENSMUSG00000020646	485	463	492	858	886	956	480	900	-1.13779	-14.1372	2.24179e-45	4.68168e-44	Mboat2	12	24880878	25014396	+	protein_coding	membrane bound O-acyltransferase domain containing 2 [Source:MGI Symbol;Acc:MGI:1914466]	Down
ENSMUSG00000000690	371	369	317	61	57	59	352.333	59	2.34733	14.1317	2.42073e-45	5.05094e-44	Hoxb6	11	96183302	96192395	+	protein_coding	homeobox B6 [Source:MGI Symbol;Acc:MGI:96187]	Up
ENSMUSG00000042244	116	125	125	392	344	407	122	381	-1.87248	-14.1294	2.501e-45	5.21383e-44	Pglyrp3	3	91921890	91938889	+	protein_coding	peptidoglycan recognition protein 3 [Source:MGI Symbol;Acc:MGI:2685266]	Down
ENSMUSG00000032122	497	531	540	978	905	962	522.667	948.333	-1.08994	-14.1271	2.58675e-45	5.38784e-44	Slc37a2	9	37138881	37167034	-	protein_coding	solute carrier family 37 (glycerol-3-phosphate transporter), member 2 [Source:MGI Symbol;Acc:MGI:1929693]	Down
ENSMUSG00000053835	1312	1288	1186	503	522	503	1262	509.333	1.07751	14.1203	2.84909e-45	5.92387e-44	H2-T24	17	36316587	36331452	-	protein_coding	histocompatibility 2, T region locus 24 [Source:MGI Symbol;Acc:MGI:95958]	Up
ENSMUSG00000059108	49	44	44	233	227	262	45.6667	240.667	-2.62812	-14.1046	3.55939e-45	7.3813e-44	Ifitm6	7	140595612	140597837	-	protein_coding	interferon induced transmembrane protein 6 [Source:MGI Symbol;Acc:MGI:2686976]	Down
ENSMUSG00000091212	625	711	557	6	0	1	631	2.33333	7.84895	14.0713	5.70103e-45	1.17916e-43	Krtap11-1	16	89367064	89368071	-	protein_coding	keratin associated protein 11-1 [Source:MGI Symbol;Acc:MGI:99447]	Up
ENSMUSG00000043496	352	347	385	71	61	64	361.333	65.3333	2.23685	14.065	6.23416e-45	1.28718e-43	Tril	6	53792453	53797815	-	protein_coding	TLR4 interactor with leucine-rich repeats [Source:MGI Symbol;Acc:MGI:1914123]	Up
ENSMUSG00000068245	833	797	811	281	292	275	813.667	282.667	1.29376	14.0597	6.71449e-45	1.38515e-43	Phf11d	14	59584856	59602919	-	protein_coding	PHD finger protein 11D [Source:MGI Symbol;Acc:MGI:1277133]	Up
ENSMUSG00000004609	243	241	205	541	532	600	229.667	557.667	-1.51026	-14.0531	7.37115e-45	1.51797e-43	Cd33	7	43173640	43193852	-	protein_coding	CD33 antigen [Source:MGI Symbol;Acc:MGI:99440]	Down
ENSMUSG00000032584	568	505	588	1012	1006	1001	553.667	1006.33	-1.09348	-14.0213	1.15492e-44	2.37424e-43	Mst1r	9	107784072	107797582	+	protein_coding	macrophage stimulating 1 receptor (c-met-related tyrosine kinase) [Source:MGI Symbol;Acc:MGI:99614]	Down
ENSMUSG00000020916	359	357	302	0	8	4	339.333	4	6.17474	14.0088	1.37656e-44	2.82743e-43	Krt36	11	99992833	99996452	-	protein_coding	keratin 36 [Source:MGI Symbol;Acc:MGI:109364]	Up
ENSMUSG00000030790	111	117	123	349	390	376	117	371.667	-1.89931	-13.9923	1.73782e-44	3.56019e-43	Adm	7	110226868	110229027	+	protein_coding	adrenomedullin [Source:MGI Symbol;Acc:MGI:108058]	Down
ENSMUSG00000024173	23	24	36	205	190	230	27.6667	208.333	-3.14223	-13.9717	2.31862e-44	4.73779e-43	Tpsab1	17	25562219	25564536	-	protein_coding	tryptase alpha/beta 1 [Source:MGI Symbol;Acc:MGI:96943]	Down
ENSMUSG00000022938	75	85	58	373	281	304	72.6667	319.333	-2.36522	-13.9666	2.49344e-44	5.09061e-43	Fam3b	16	97272165	97316016	-	protein_coding	FAM3 metabolism regulating signaling molecule B [Source:MGI Symbol;Acc:MGI:1270150]	Down
ENSMUSG00000025105	1198	1253	1190	528	456	442	1213.67	475.333	1.12158	13.9365	3.80286e-44	7.75057e-43	Bnc1	7	81616401	81642055	-	protein_coding	basonuclin 1 [Source:MGI Symbol;Acc:MGI:1097164]	Up
ENSMUSG00000055639	408	409	383	87	85	82	400	84.6667	2.00901	13.9315	4.07424e-44	8.29654e-43	Dach1	14	98024289	98407201	-	protein_coding	dachshund family transcription factor 1 [Source:MGI Symbol;Acc:MGI:1277991]	Up
ENSMUSG00000029086	76	65	67	284	265	290	69.3333	279.667	-2.2427	-13.9129	5.2886e-44	1.07509e-42	Prom1	5	44150962	44259374	-	protein_coding	prominin 1 [Source:MGI Symbol;Acc:MGI:1100886]	Down
ENSMUSG00000030708	294	239	285	20	20	37	272.667	25.6667	3.17953	13.9066	5.7748e-44	1.17292e-42	Dnajb13	7	100150923	100164167	-	protein_coding	DnaJ heat shock protein family (Hsp40) member B13 [Source:MGI Symbol;Acc:MGI:1916637]	Up
ENSMUSG00000005220	234	254	213	7	14	10	233.667	10.3333	4.26735	13.8859	7.71076e-44	1.56079e-42	Corin	5	72457368	72661816	-	protein_coding	corin, serine peptidase [Source:MGI Symbol;Acc:MGI:1349451]	Up
ENSMUSG00000045763	817	892	903	327	292	289	870.667	302.667	1.29374	13.8831	8.02359e-44	1.62134e-42	Basp1	15	25363363	25413850	-	protein_coding	brain abundant, membrane attached signal protein 1 [Source:MGI Symbol;Acc:MGI:1917600]	Up
ENSMUSG00000030917	1280	1320	1208	535	525	542	1269.33	534	1.0183	13.844	1.38196e-43	2.78542e-42	Tmem159	7	119701576	119720215	+	protein_coding	transmembrane protein 159 [Source:MGI Symbol;Acc:MGI:1925752]	Up
ENSMUSG00000000223	129	149	143	385	406	419	140.333	403.333	-1.7541	-13.8196	1.94144e-43	3.90314e-42	Drp2	X	133305300	133357322	+	protein_coding	dystrophin related protein 2 [Source:MGI Symbol;Acc:MGI:107432]	Down
ENSMUSG00000074589	247	205	248	9	13	18	233.333	13.3333	3.89836	13.8107	2.19729e-43	4.41376e-42	4930449A18Rik	3	59733170	59754238	+	transcribed_unprocessed_pseudogene	RIKEN cDNA 4930449A18 gene [Source:MGI Symbol;Acc:MGI:1921922]	Up
ENSMUSG00000004730	788	792	820	294	279	265	800	279.333	1.28683	13.804	2.4114e-43	4.83975e-42	Adgre1	17	57665691	57790527	+	protein_coding	adhesion G protein-coupled receptor E1 [Source:MGI Symbol;Acc:MGI:106912]	Up
ENSMUSG00000056481	661	701	809	231	210	208	723.667	216.333	1.51134	13.7736	3.67571e-43	7.36478e-42	Cd248	19	5118106	5120710	+	protein_coding	CD248 antigen, endosialin [Source:MGI Symbol;Acc:MGI:1917695]	Up
ENSMUSG00000030091	484	537	574	141	139	135	531.667	138.333	1.71148	13.7345	6.30925e-43	1.26094e-41	Nup210	6	90990050	91093811	-	protein_coding	nucleoporin 210 [Source:MGI Symbol;Acc:MGI:1859555]	Up
ENSMUSG00000022774	958	1002	960	386	366	387	973.333	379.667	1.1276	13.7255	7.14261e-43	1.4227e-41	Ncbp2	16	31767331	31780599	+	protein_coding	nuclear cap binding protein subunit 2 [Source:MGI Symbol;Acc:MGI:1915342]	Up
ENSMUSG00000023064	579	551	567	179	153	152	565.667	161.333	1.57905	13.7249	7.20756e-43	1.43443e-41	Sncg	14	34092231	34096746	-	protein_coding	synuclein, gamma [Source:MGI Symbol;Acc:MGI:1298397]	Up
ENSMUSG00000003623	1303	1394	1184	501	514	533	1293.67	516	1.09514	13.6921	1.13153e-42	2.23879e-41	Crot	5	9016033	9047324	-	protein_coding	carnitine O-octanoyltransferase [Source:MGI Symbol;Acc:MGI:1921364]	Up
ENSMUSG00000044026	468	484	490	135	116	119	480.667	123.333	1.73193	13.6829	1.28497e-42	2.54024e-41	Slc35g1	19	38384428	38394058	+	protein_coding	solute carrier family 35, member G1 [Source:MGI Symbol;Acc:MGI:2444789]	Up
ENSMUSG00000005338	549	570	596	967	1002	1026	571.667	998.333	-1.03546	-13.6591	1.7826e-42	3.51522e-41	Cadm3	1	173160825	173195261	-	protein_coding	cell adhesion molecule 3 [Source:MGI Symbol;Acc:MGI:2137858]	Down
ENSMUSG00000029769	215	238	207	537	490	532	220	519.667	-1.47031	-13.653	1.93833e-42	3.81913e-41	Ccdc136	6	29396308	29426987	+	protein_coding	coiled-coil domain containing 136 [Source:MGI Symbol;Acc:MGI:1918128]	Down
ENSMUSG00000027715	1148	1060	1014	411	406	447	1074	421.333	1.11915	13.6376	2.39182e-42	4.70093e-41	Ccna2	3	36619014	36626299	-	protein_coding	cyclin A2 [Source:MGI Symbol;Acc:MGI:108069]	Up
ENSMUSG00000048776	225	270	228	17	25	17	241	19.6667	3.38331	13.6356	2.45791e-42	4.82284e-41	Pthlh	6	147153599	147165681	-	protein_coding	parathyroid hormone-like peptide [Source:MGI Symbol;Acc:MGI:97800]	Up
ENSMUSG00000002763	1221	1248	1273	560	490	543	1247.33	531	1.00188	13.6336	2.52699e-42	4.95427e-41	Pex6	17	47022389	47036467	+	protein_coding	peroxisomal biogenesis factor 6 [Source:MGI Symbol;Acc:MGI:2385054]	Up
ENSMUSG00000010651	307	278	309	40	50	43	298	44.3333	2.51679	13.6306	2.63289e-42	5.15763e-41	Acaa1b	9	118977091	118986161	-	protein_coding	acetyl-Coenzyme A acyltransferase 1B [Source:MGI Symbol;Acc:MGI:3605455]	Up
ENSMUSG00000033083	552	479	532	935	893	1001	521	943	-1.08654	-13.6259	2.81083e-42	5.49713e-41	Tbc1d4	14	101679796	101846627	-	protein_coding	TBC1 domain family, member 4 [Source:MGI Symbol;Acc:MGI:2429660]	Down
ENSMUSG00000101389	230	240	226	517	557	537	232	537	-1.44248	-13.6257	2.81703e-42	5.50471e-41	Ms4a4a	19	11352887	11370154	+	protein_coding	membrane-spanning 4-domains, subfamily A, member 4A [Source:MGI Symbol;Acc:MGI:3643932]	Down
ENSMUSG00000040154	191	187	201	523	524	448	193	498.333	-1.60088	-13.6088	3.55156e-42	6.92292e-41	Wfdc5	2	164018247	164024662	-	protein_coding	WAP four-disulfide core domain 5 [Source:MGI Symbol;Acc:MGI:2384800]	Down
ENSMUSG00000061815	358	393	343	72	71	72	364.667	71.6667	2.11646	13.5926	4.4329e-42	8.62668e-41	Rufy4	1	74164700	74187382	+	protein_coding	RUN and FYVE domain containing 4 [Source:MGI Symbol;Acc:MGI:3588214]	Up
ENSMUSG00000060429	743	888	845	277	256	290	825.333	274.333	1.35922	13.5913	4.50765e-42	8.76495e-41	Sntb1	15	55499784	55770345	-	protein_coding	syntrophin, basic 1 [Source:MGI Symbol;Acc:MGI:101781]	Up
ENSMUSG00000031596	531	443	504	887	928	945	492.667	920	-1.13265	-13.5783	5.38788e-42	1.04508e-40	Slc7a2	8	41315433	41375345	+	protein_coding	solute carrier family 7 (cationic amino acid transporter, y+ system), member 2 [Source:MGI Symbol;Acc:MGI:99828]	Down
ENSMUSG00000021466	1407	1473	1281	550	565	612	1387	575.667	1.03798	13.5715	5.90729e-42	1.14396e-40	Ptch1	13	63656142	63721412	-	protein_coding	patched 1 [Source:MGI Symbol;Acc:MGI:105373]	Up
ENSMUSG00000086841	702	679	592	1132	1093	1208	657.667	1144.33	-1.02961	-13.5714	5.92156e-42	1.14579e-40	2410006H16Rik	11	62493650	62495725	+	lncRNA	RIKEN cDNA 2410006H16 gene [Source:MGI Symbol;Acc:MGI:1916471]	Down
ENSMUSG00000031442	360	357	340	763	663	697	352.333	707.667	-1.23658	-13.5705	5.99443e-42	1.15894e-40	Mcf2l	8	12923806	13070905	+	protein_coding	mcf.2 transforming sequence-like [Source:MGI Symbol;Acc:MGI:103263]	Down
ENSMUSG00000116710	485	491	485	870	832	895	487	865.667	-1.06047	-13.5701	6.02645e-42	1.16418e-40	Gm6557	16	20880963	20881844	-	unprocessed_pseudogene	predicted gene 6557 [Source:MGI Symbol;Acc:MGI:3779606]	Down
ENSMUSG00000027356	915	958	924	383	322	323	932.333	342.667	1.21351	13.5648	6.47428e-42	1.24866e-40	Fermt1	2	132746309	132787826	-	protein_coding	fermitin family member 1 [Source:MGI Symbol;Acc:MGI:2443583]	Up
ENSMUSG00000055612	868	989	881	329	332	328	912.667	329.667	1.23817	13.5455	8.42422e-42	1.62209e-40	Cdca7	2	72306503	72317237	+	protein_coding	cell division cycle associated 7 [Source:MGI Symbol;Acc:MGI:1914203]	Up
ENSMUSG00000048450	236	256	240	27	24	27	244	26	2.99998	13.5382	9.29871e-42	1.78757e-40	Msx1	5	37977829	37981927	-	protein_coding	msh homeobox 1 [Source:MGI Symbol;Acc:MGI:97168]	Up
ENSMUSG00000039103	229	209	202	474	560	620	213.333	551.333	-1.60107	-13.5027	1.5084e-41	2.88103e-40	Nexn	3	151942619	151971987	-	protein_coding	nexilin [Source:MGI Symbol;Acc:MGI:1916060]	Down
ENSMUSG00000066975	211	256	246	7	8	4	237.667	6.33333	4.99882	13.4948	1.67809e-41	3.20256e-40	Cryba4	5	112394359	112400384	-	protein_coding	crystallin, beta A4 [Source:MGI Symbol;Acc:MGI:102716]	Up
ENSMUSG00000045475	39	33	43	195	218	254	38.3333	222.333	-2.7667	-13.4859	1.89216e-41	3.60529e-40	Lce3c	3	92851793	92853040	+	protein_coding	late cornified envelope 3C [Source:MGI Symbol;Acc:MGI:2135932]	Down
ENSMUSG00000115925	281	271	256	33	40	34	269.333	35.6667	2.68489	13.483	1.96926e-41	3.74918e-40	Gm33432	15	84011505	84020460	+	lncRNA	predicted gene, 33432 [Source:MGI Symbol;Acc:MGI:5592591]	Up
ENSMUSG00000042808	438	457	408	104	95	113	434.333	104	1.83213	13.4374	3.65224e-41	6.93107e-40	Gpx2	12	76839107	76842273	-	protein_coding	glutathione peroxidase 2 [Source:MGI Symbol;Acc:MGI:106609]	Up
ENSMUSG00000030317	167	161	167	403	444	446	165	431	-1.61682	-13.4308	3.99288e-41	7.56541e-40	Timp4	6	115218853	115229166	-	protein_coding	tissue inhibitor of metalloproteinase 4 [Source:MGI Symbol;Acc:MGI:109125]	Down
ENSMUSG00000034037	255	209	237	558	574	521	233.667	551	-1.46998	-13.4188	4.69038e-41	8.86572e-40	Fgd5	6	91955859	92052985	+	protein_coding	FYVE, RhoGEF and PH domain containing 5 [Source:MGI Symbol;Acc:MGI:2443369]	Down
ENSMUSG00000049336	944	982	925	395	347	354	950.333	365.333	1.14862	13.4149	4.94841e-41	9.34599e-40	Tenm2	11	35897483	37126791	-	protein_coding	teneurin transmembrane protein 2 [Source:MGI Symbol;Acc:MGI:1345184]	Up
ENSMUSG00000050295	955	896	914	371	287	276	921.667	311.333	1.33504	13.4096	5.30915e-41	1.00114e-39	Foxc1	13	31990616	31996459	+	protein_coding	forkhead box C1 [Source:MGI Symbol;Acc:MGI:1347466]	Up
ENSMUSG00000016262	793	792	807	287	276	311	797.333	291.333	1.22208	13.4084	5.40197e-41	1.01783e-39	Sertad4	1	192526796	192538064	-	protein_coding	SERTA domain containing 4 [Source:MGI Symbol;Acc:MGI:2443496]	Up
ENSMUSG00000004328	30	40	39	209	227	199	36.3333	211.667	-2.77462	-13.379	8.024e-41	1.50469e-39	Hif3a	7	16765432	16796352	-	protein_coding	hypoxia inducible factor 3, alpha subunit [Source:MGI Symbol;Acc:MGI:1859778]	Down
ENSMUSG00000040724	161	124	130	372	437	428	138.333	412.333	-1.80813	-13.378	8.12943e-41	1.52326e-39	Kcna2	3	107008462	107022321	+	protein_coding	potassium voltage-gated channel, shaker-related subfamily, member 2 [Source:MGI Symbol;Acc:MGI:96659]	Down
ENSMUSG00000044337	525	494	498	879	851	927	505.667	885.667	-1.03925	-13.3397	1.35997e-40	2.53224e-39	Ackr3	1	90131702	90144473	+	protein_coding	atypical chemokine receptor 3 [Source:MGI Symbol;Acc:MGI:109562]	Down
ENSMUSG00000018008	579	558	620	190	167	174	585.667	177	1.49566	13.3367	1.41605e-40	2.63459e-39	Cyth4	15	78481247	78506219	+	protein_coding	cytohesin 4 [Source:MGI Symbol;Acc:MGI:2441702]	Up
ENSMUSG00000031757	242	269	193	23	12	12	234.667	15.6667	3.67494	13.3143	1.91265e-40	3.55016e-39	Mt4	8	94863825	94865659	+	protein_coding	metallothionein 4 [Source:MGI Symbol;Acc:MGI:99692]	Up
ENSMUSG00000022206	622	575	626	186	173	207	607.667	188.667	1.45717	13.3097	2.03309e-40	3.77077e-39	Npr3	15	11839982	11907373	-	protein_coding	natriuretic peptide receptor 3 [Source:MGI Symbol;Acc:MGI:97373]	Up
ENSMUSG00000027611	120	122	143	382	385	357	128.333	374.667	-1.77745	-13.3042	2.18699e-40	4.04986e-39	Procr	2	155593037	155597391	+	protein_coding	protein C receptor, endothelial [Source:MGI Symbol;Acc:MGI:104596]	Down
ENSMUSG00000031425	325	284	295	616	598	653	301.333	622.333	-1.27712	-13.2929	2.54585e-40	4.70337e-39	Plp1	X	135723420	135740482	+	protein_coding	proteolipid protein (myelin) 1 [Source:MGI Symbol;Acc:MGI:97623]	Down
ENSMUSG00000025329	228	226	233	17	10	28	229	18.3333	3.41457	13.2803	3.01012e-40	5.55244e-39	Padi1	4	140540294	140573089	-	protein_coding	peptidyl arginine deiminase, type I [Source:MGI Symbol;Acc:MGI:1338893]	Up
ENSMUSG00000030110	544	552	576	170	169	165	557.333	168	1.49896	13.2786	3.07964e-40	5.67626e-39	Ret	6	118128706	118174679	-	protein_coding	ret proto-oncogene [Source:MGI Symbol;Acc:MGI:97902]	Up
ENSMUSG00000052572	127	137	152	371	386	405	138.667	387.333	-1.71286	-13.2776	3.12218e-40	5.7502e-39	Dlg2	7	90125880	92098455	+	protein_coding	discs large MAGUK scaffold protein 2 [Source:MGI Symbol;Acc:MGI:1344351]	Down
ENSMUSG00000035373	346	291	310	48	56	58	315.667	54	2.3158	13.2653	3.67977e-40	6.77187e-39	Ccl7	11	81936538	81938351	+	protein_coding	chemokine (C-C motif) ligand 7 [Source:MGI Symbol;Acc:MGI:99512]	Up
ENSMUSG00000063522	141	143	174	441	391	414	152.667	415.333	-1.67427	-13.2592	3.98967e-40	7.3251e-39	Ly6m	15	74748836	74768870	-	protein_coding	lymphocyte antigen 6 complex, locus M [Source:MGI Symbol;Acc:MGI:1914288]	Down
ENSMUSG00000032500	271	300	239	30	34	40	270	34.6667	2.73093	13.2444	4.86225e-40	8.91337e-39	Dclk3	9	111268149	111318186	+	protein_coding	doublecortin-like kinase 3 [Source:MGI Symbol;Acc:MGI:3039580]	Up
ENSMUSG00000068396	2210	2203	1747	731	760	892	2053.33	794.333	1.13988	13.2377	5.31792e-40	9.74117e-39	Rpl34-ps1	6	71101594	71101947	+	processed_pseudogene	ribosomal protein L34, pseudogene 1 [Source:MGI Symbol;Acc:MGI:3704270]	Up
ENSMUSG00000047867	280	313	311	667	599	616	301.333	627.333	-1.28835	-13.2228	6.48282e-40	1.18567e-38	Gimap6	6	48678516	48685159	-	protein_coding	GTPase, IMAP family member 6 [Source:MGI Symbol;Acc:MGI:1918876]	Down
ENSMUSG00000051906	229	220	206	13	6	22	218.333	13.6667	3.76957	13.2128	7.40456e-40	1.35216e-38	Cd209f	8	4152787	4155835	-	protein_coding	CD209f antigen [Source:MGI Symbol;Acc:MGI:1916392]	Up
ENSMUSG00000044367	610	549	612	163	163	200	590.333	175.333	1.52109	13.2071	7.98559e-40	1.45714e-38	Slc16a13	11	70107615	70111890	-	protein_coding	solute carrier family 16 (monocarboxylic acid transporters), member 13 [Source:MGI Symbol;Acc:MGI:1916559]	Up
ENSMUSG00000024678	307	271	306	590	618	637	294.667	615	-1.29289	-13.204	8.32223e-40	1.5174e-38	Ms4a4d	19	11514165	11535831	+	protein_coding	membrane-spanning 4-domains, subfamily A, member 4D [Source:MGI Symbol;Acc:MGI:1913857]	Down
ENSMUSG00000001270	694	708	775	269	214	216	725.667	233	1.40859	13.1974	9.08607e-40	1.65413e-38	Ckb	12	111635795	111638772	-	protein_coding	creatine kinase, brain [Source:MGI Symbol;Acc:MGI:88407]	Up
ENSMUSG00000003752	550	534	564	991	900	931	549.333	940.667	-1.00673	-13.1725	1.26426e-39	2.29631e-38	Itpkc	7	26906597	26928086	-	protein_coding	inositol 1,4,5-trisphosphate 3-kinase C [Source:MGI Symbol;Acc:MGI:2442554]	Down
ENSMUSG00000039508	770	831	684	1	2	2	761.667	1.66667	8.6054	13.1688	1.32734e-39	2.40902e-38	Calhm4	10	33914780	33920306	-	protein_coding	calcium homeostasis modulator family member 4 [Source:MGI Symbol;Acc:MGI:2685489]	Up
ENSMUSG00000024261	375	445	367	92	81	68	395.667	80.3333	2.06918	13.16	1.49022e-39	2.70051e-38	Syt4	18	31570861	31580459	-	protein_coding	synaptotagmin IV [Source:MGI Symbol;Acc:MGI:101759]	Up
ENSMUSG00000066756	355	325	302	60	63	60	327.333	61	2.19235	13.1598	1.4941e-39	2.70547e-38	Igfl3	7	17910419	17915787	+	protein_coding	IGF-like family member 3 [Source:MGI Symbol;Acc:MGI:2685426]	Up
ENSMUSG00000058290	447	482	497	122	128	132	475.333	127.333	1.66949	13.1493	1.71772e-39	3.10802e-38	Espl1	15	102204701	102232792	+	protein_coding	extra spindle pole bodies 1, separase [Source:MGI Symbol;Acc:MGI:2146156]	Up
ENSMUSG00000022504	546	551	558	183	158	150	551.667	163.667	1.52211	13.0993	3.32132e-39	5.99126e-38	Ciita	16	10297923	10346282	+	protein_coding	class II transactivator [Source:MGI Symbol;Acc:MGI:108445]	Up
ENSMUSG00000086448	112	119	95	351	326	327	108.667	334.667	-1.85372	-13.0923	3.64573e-39	6.57146e-38	9330162012Rik	13	25121384	25125400	+	lncRNA	cDNA RIKEN 9330162012 gene [Source:MGI Symbol;Acc:MGI:3604449]	Down
ENSMUSG00000024990	497	438	462	133	118	120	465.667	123.667	1.6818	13.0771	4.44835e-39	8.01211e-38	Rbp4	19	38105077	38113729	-	protein_coding	retinol binding protein 4, plasma [Source:MGI Symbol;Acc:MGI:97879]	Up
ENSMUSG00000016524	6	2	2	223	216	230	3.33333	223	-6.29485	-13.055	5.95279e-39	1.06893e-37	Il19	1	130860393	130867852	-	protein_coding	interleukin 19 [Source:MGI Symbol;Acc:MGI:1890472]	Down
ENSMUSG00000034235	624	556	616	998	1059	1019	598.667	1025.33	-1.00822	-13.0501	6.34791e-39	1.13902e-37	Usp54	14	20598980	20691131	-	protein_coding	ubiquitin specific peptidase 54 [Source:MGI Symbol;Acc:MGI:1926037]	Down
ENSMUSG00000034438	222	220	189	15	18	16	210.333	16.3333	3.45536	13.0228	9.08209e-39	1.62593e-37	Gbp8	5	105162016	105287406	-	protein_coding	guanylate-binding protein 8 [Source:MGI Symbol;Acc:MGI:1923324]	Up
ENSMUSG00000038227	308	290	291	53	55	48	296.333	52	2.27897	13.0073	1.11173e-38	1.98429e-37	Hoxa9	6	52200080	52208069	-	protein_coding	homeobox A9 [Source:MGI Symbol;Acc:MGI:96180]	Up
ENSMUSG00000030921	842	815	824	308	327	299	827	311.333	1.17764	12.9963	1.28372e-38	2.28783e-37	Trim30a	7	104058232	104114400	-	protein_coding	tripartite motif-containing 30A [Source:MGI Symbol;Acc:MGI:98178]	Up
ENSMUSG00000067615	278	319	287	3	4	3	294.667	3.33333	6.23532	12.9947	1.312e-38	2.33647e-37	Krt81	15	101356942	101361632	-	protein_coding	keratin 81 [Source:MGI Symbol;Acc:MGI:1928858]	Up
ENSMUSG00000020387	447	461	499	886	806	833	469	841.667	-1.07428	-12.9814	1.55921e-38	2.76839e-37	Jade2	11	51704282	51748480	-	protein_coding	jade family PHD finger 2 [Source:MGI Symbol;Acc:MGI:1924151]	Down
ENSMUSG00000021994	665	623	629	223	201	224	639	216	1.33427	12.947	2.44261e-38	4.31425e-37	Wnt5a	14	28226707	28249405	+	protein_coding	wingless-type MMTV integration site family, member 5A [Source:MGI Symbol;Acc:MGI:98958]	Up
ENSMUSG00000074971	170	209	159	438	475	473	179.333	462	-1.59649	-12.9295	3.06693e-38	5.40888e-37	Fibin	2	110191262	110193528	-	protein_coding	fin bud initiation factor homolog (zebrafish) [Source:MGI Symbol;Acc:MGI:1914856]	Down
ENSMUSG00000029304	230	211	225	487	477	516	222	493.333	-1.38278	-12.923	3.34021e-38	5.8821e-37	Spp1	5	104582984	104588916	+	protein_coding	secreted phosphoprotein 1 [Source:MGI Symbol;Acc:MGI:98389]	Down
ENSMUSG00000048022	219	243	233	22	29	29	231.667	26.6667	2.88789	12.8959	4.7476e-38	8.34811e-37	Tmem229a	6	24951140	24956296	-	protein_coding	transmembrane protein 229A [Source:MGI Symbol;Acc:MGI:2442812]	Up
ENSMUSG00000091898	11	3	8	157	156	151	7.33333	154.667	-4.63051	-12.8602	7.54106e-38	1.32013e-36	Tnnc1	14	30930269	30933686	+	protein_coding	troponin C, cardiac/slow skeletal [Source:MGI Symbol;Acc:MGI:98779]	Down
ENSMUSG00000026784	1510	1559	1306	585	617	641	1458.33	614.333	1.01615	12.859	7.65496e-38	1.33908e-36	Pdss1	2	22785534	22830278	+	protein_coding	prenyl (solanesyl) diphosphate synthase, subunit 1 [Source:MGI Symbol;Acc:MGI:1889278]	Up
ENSMUSG00000015134	677	608	640	235	192	198	641.667	208.333	1.39222	12.8516	8.43001e-38	1.47249e-36	Aldh1a3	7	66040638	66077265	-	protein_coding	aldehyde dehydrogenase family 1, subfamily A3 [Source:MGI Symbol;Acc:MGI:1861722]	Up
ENSMUSG00000038213	829	814	855	326	314	336	832.667	325.333	1.1251	12.8303	1.10925e-37	1.9347e-36	Tapbpl	6	125200896	125208823	-	protein_coding	TAP binding protein-like [Source:MGI Symbol;Acc:MGI:2384853]	Up
ENSMUSG00000057604	276	318	316	610	591	652	303.333	617.667	-1.25613	-12.822	1.23431e-37	2.14966e-36	Lmcd1	6	112250719	112307386	+	protein_coding	LIM and cysteine-rich domains 1 [Source:MGI Symbol;Acc:MGI:1353635]	Down
ENSMUSG00000056706	700	699	574	3	0	2	657.667	1.66667	8.39367	12.8165	1.32497e-37	2.30585e-36	Krtap7-1	16	89304591	89305211	-	protein_coding	keratin associated protein 7-1 [Source:MGI Symbol;Acc:MGI:1918613]	Up
ENSMUSG00000089960	420	392	435	118	94	91	415.667	101	1.81025	12.8016	1.60543e-37	2.7919e-36	Ugt1a1	1	88139681	88146719	+	protein_coding	UDP glucuronosyltransferase 1 family, polypeptide A1 [Source:MGI Symbol;Acc:MGI:98898]	Up
ENSMUSG00000020357	181	215	176	471	432	474	190.667	459	-1.49749	-12.7987	1.66815e-37	2.89883e-36	Flt4	11	49500090	49543566	+	protein_coding	FMS-like tyrosine kinase 4 [Source:MGI Symbol;Acc:MGI:95561]	Down
ENSMUSG00000121093	406	325	311	687	724	754	347.333	721.667	-1.28668	-12.7959	1.7282e-37	2.9966e-36	ENSMUSG00000121093	17	21695173	21698393	+	lncRNA	novel transcript	Down
ENSMUSG00000032735	197	191	219	456	469	476	202.333	467	-1.43795	-12.792	1.81798e-37	3.14767e-36	Ablim3	18	61932463	62044895	-	protein_coding	actin binding LIM protein family, member 3 [Source:MGI Symbol;Acc:MGI:2442582]	Down
ENSMUSG00000030545	885	883	906	373	343	313	891.333	343	1.1464	12.7815	2.08015e-37	3.59633e-36	Pex11a	7	79385705	79392879	-	protein_coding	peroxisomal biogenesis factor 11 alpha [Source:MGI Symbol;Acc:MGI:1338788]	Up
ENSMUSG00000035183	336	320	317	58	60	76	324.333	64.6667	2.09608	12.7813	2.08574e-37	3.60338e-36	Slc24a5	2	124910044	124930597	+	protein_coding	solute carrier family 24, member 5 [Source:MGI Symbol;Acc:MGI:2677271]	Up
ENSMUSG00000032257	17	24	26	182	156	168	22.3333	168.667	-3.14681	-12.7662	2.53254e-37	4.37209e-36	Ankk1	9	49326494	49338321	-	protein_coding	ankyrin repeat and kinase domain containing 1 [Source:MGI Symbol;Acc:MGI:3045301]	Down
ENSMUSG00000024598	46	54	71	231	287	248	57	255.333	-2.39631	-12.7558	2.89371e-37	4.98471e-36	Fbn2	18	58141695	58343559	-	protein_coding	fibrillin 2 [Source:MGI Symbol;Acc:MGI:95490]	Down
ENSMUSG00000033102	394	359	413	701	737	753	388.667	730.333	-1.14143	-12.7375	3.65829e-37	6.29263e-36	Cdc14b	13	64337082	64423104	-	protein_coding	CDC14 cell division cycle 14B [Source:MGI Symbol;Acc:MGI:2441808]	Down
ENSMUSG00000028128	546	611	629	1043	1032	985	595.333	1020	-1.0081	-12.7361	3.7235e-37	6.40015e-36	F3	3	121517186	121528697	+	protein_coding	coagulation factor III [Source:MGI Symbol;Acc:MGI:88381]	Down
ENSMUSG00000022514	659	545	546	1044	954	1073	583.333	1023.67	-1.04189	-12.7338	3.83485e-37	6.58677e-36	Il1rap	16	26400454	26548867	+	protein_coding	interleukin 1 receptor accessory protein [Source:MGI Symbol;Acc:MGI:104975]	Down
ENSMUSG00000050635	2	1	7	191	202	228	3.33333	207	-6.18712	-12.7328	3.88544e-37	6.66884e-36	Sprr2f	3	92272494	92273749	+	protein_coding	small proline-rich protein 2F [Source:MGI Symbol;Acc:MGI:1330349]	Down
ENSMUSG00000045349	32	29	23	189	165	180	28	178	-2.89872	-12.7308	3.98964e-37	6.83778e-36	Sh2d5	4	137977714	137988643	+	protein_coding	SH2 domain containing 5 [Source:MGI Symbol;Acc:MGI:2446215]	Down
ENSMUSG00000023391	215	213	226	3	2	10	218	5	5.21677	12.7218	4.47365e-37	7.66178e-36	Dlx2	2	71373752	71377098	-	protein_coding	distal-less homeobox 2 [Source:MGI Symbol;Acc:MGI:94902]	Up
ENSMUSG00000074064	385	366	410	784	672	734	387	730	-1.14576	-12.7204	4.55733e-37	7.79945e-36	Mlycd	8	120121617	120137841	+	protein_coding	malonyl-CoA decarboxylase [Source:MGI Symbol;Acc:MGI:1928485]	Down
ENSMUSG00000054855	43	40	54	218	207	212	45.6667	212.333	-2.44807	-12.6956	6.25316e-37	1.06786e-35	Rnd1	15	98561302	98575342	-	protein_coding	Rho family GTPase 1 [Source:MGI Symbol;Acc:MGI:2444878]	Down
ENSMUSG00000041798	30	40	42	213	234	179	37.3333	208.667	-2.71587	-12.681	7.53566e-37	1.28594e-35	Gck	11	5850820	5900081	-	protein_coding	glucokinase [Source:MGI Symbol;Acc:MGI:1270854]	Down
ENSMUSG00000073755	815	800	821	285	326	309	812	306.667	1.17303	12.6806	7.57429e-37	1.29161e-35	5730409E04Rik	4	126503611	126508164	+	protein_coding	RIKEN cDNA 5730409E04Rik gene [Source:MGI Symbol;Acc:MGI:3609248]	Up
ENSMUSG00000037362	131	120	112	347	353	328	121	342.667	-1.73375	-12.6684	8.84738e-37	1.50545e-35	Ccn3	15	54609098	54617435	+	protein_coding	cellular communication network factor 3 [Source:MGI Symbol;Acc:MGI:109185]	Down
ENSMUSG00000027510	181	175	186	493	391	447	180.667	443.667	-1.52576	-12.6547	1.05329e-36	1.78968e-35	Rbm38	2	172862291	172876527	+	protein_coding	RNA binding motif protein 38 [Source:MGI Symbol;Acc:MGI:1889294]	Down
ENSMUSG00000056749	452	466	441	805	779	786	453	790	-1.03335	-12.6228	1.58178e-36	2.6819e-35	Nfil3	13	53121245	53135109	-	protein_coding	nuclear factor, interleukin 3, regulated [Source:MGI Symbol;Acc:MGI:109495]	Down
ENSMUSG00000069248	189	203	174	9	9	9	188.667	9	4.15905	12.6153	1.73939e-36	2.94701e-35	Serpinb6e	13	34016328	34027391	-	protein_coding	serine (or cysteine) peptidase inhibitor, clade B, member 6e [Source:MGI Symbol;Acc:MGI:2667778]	Up
ENSMUSG00000052085	1077	1100	1082	459	395	502	1086.33	452	1.03568	12.6057	1.96311e-36	3.31894e-35	Dock8	19	24976898	25179796	+	protein_coding	dedicator of cytokinesis 8 [Source:MGI Symbol;Acc:MGI:1921396]	Up
ENSMUSG00000046223	119	137	140	343	381	366	132	363.333	-1.69242	-12.6046	1.9912e-36	3.36404e-35	Plaur	7	24161909	24175393	+	protein_coding	plasminogen activator, urokinase receptor [Source:MGI Symbol;Acc:MGI:97612]	Down
ENSMUSG00000033196	2198	1858	2465	6005	5198	5417	2173.67	5540	-1.5805	-12.6036	2.01815e-36	3.40471e-35	Myh2	11	67061853	67088343	+	protein_coding	myosin, heavy polypeptide 2, skeletal muscle, adult [Source:MGI Symbol;Acc:MGI:1339710]	Down
ENSMUSG00000021268	1172	1007	1181	450	459	473	1120	460.667	1.05032	12.5961	2.21893e-36	3.73812e-35	Meg3	12	109506879	109538165	+	lncRNA	maternally expressed 3 [Source:MGI Symbol;Acc:MGI:1202886]	Up
ENSMUSG00000040511	266	255	252	524	510	573	257.667	535.667	-1.28627	-12.5923	2.32756e-36	3.91833e-35	Pvr	7	19637503	19655085	-	protein_coding	poliovirus receptor [Source:MGI Symbol;Acc:MGI:107741]	Down
ENSMUSG00000021898	59	61	77	257	239	249	65.6667	248.333	-2.14969	-12.5886	2.43965e-36	4.10411e-35	Asb14	14	26616514	26637215	+	protein_coding	ankyrin repeat and SOCS box-containing 14 [Source:MGI Symbol;Acc:MGI:2655107]	Down
ENSMUSG00000030142	15	18	24	174	154	150	19	159.333	-3.2988	-12.5855	2.53613e-36	4.26339e-35	Clec4e	6	123258748	123266829	-	protein_coding	C-type lectin domain family 4, member e [Source:MGI Symbol;Acc:MGI:1861232]	Down
ENSMUSG00000036833	582	528	648	996	1005	1023	586	1008	-1.01384	-12.5825	2.6342e-36	4.42199e-35	Pnpla7	2	24866045	24944069	+	protein_coding	patatin-like phospholipase domain containing 7 [Source:MGI Symbol;Acc:MGI:2385325]	Down
ENSMUSG00000048939	39	19	24	168	185	203	27.3333	185.333	-2.99313	-12.5777	2.80104e-36	4.69541e-35	Atp13a5	16	29050603	29197550	-	protein_coding	ATPase type 13A5 [Source:MGI Symbol;Acc:MGI:2444068]	Down
ENSMUSG00000079597	7	4	0	372	555	568	3.66667	498.333	-7.32026	-12.5763	2.85161e-36	4.77681e-35	Cstdc4	16	36004582	36008481	+	protein_coding	cystatin domain containing 4 [Source:MGI Symbol;Acc:MGI:3645124]	Down
ENSMUSG00000078349	488	522	451	148	136	133	487	139	1.578	12.5571	3.63411e-36	6.07899e-35	AW011738	4	156287727	156295020	+	lncRNA	expressed sequence AW011738 [Source:MGI Symbol;Acc:MGI:2140540]	Up
ENSMUSG00000081788	177	183	194	13	9	10	184.667	10.6667	3.88342	12.5058	6.93899e-36	1.15502e-34	Gm5898	7	63192227	63194297	+	processed_pseudogene	predicted gene 5898 [Source:MGI Symbol;Acc:MGI:3644921]	Up
ENSMUSG00000027360	245	247	252	559	515	498	248	524	-1.31037	-12.4796	9.6509e-36	1.60193e-34	Hdc	2	126435587	126461219	-	protein_coding	histidine decarboxylase [Source:MGI Symbol;Acc:MGI:96062]	Down
ENSMUSG00000033191	396	408	482	893	755	807	428.667	818.333	-1.16291	-12.4789	9.73509e-36	1.61477e-34	Tie1	4	118328388	118347258	-	protein_coding	tyrosine kinase with immunoglobulin-like and EGF-like domains 1 [Source:MGI Symbol;Acc:MGI:99906]	Down
ENSMUSG00000031274	427	381	425	100	101	118	411	106.333	1.71988	12.4761	1.00799e-35	1.66963e-34	Col4a5	X	140258381	140472230	+	protein_coding	collagen, type IV, alpha 5 [Source:MGI Symbol;Acc:MGI:88456]	Up
ENSMUSG00000046668	455	453	451	123	104	145	453	124	1.63988	12.472	1.06114e-35	1.75644e-34	Cxxc5	18	35962450	35994741	+	protein_coding	CXXC finger 5 [Source:MGI Symbol;Acc:MGI:1914643]	Up
ENSMUSG00000036158	571	576	583	207	173	194	576.667	191.333	1.3615	12.4605	1.2263e-35	2.0266e-34	Prickle1	15	93396995	93493772	-	protein_coding	prickle planar cell polarity protein 1 [Source:MGI Symbol;Acc:MGI:1916034]	Up
ENSMUSG00000057346	733	783	766	306	279	272	760.667	285.667	1.18209	12.4503	1.39307e-35	2.29943e-34	Apol9a	15	77287989	77295335	-	protein_coding	apolipoprotein L 9a [Source:MGI Symbol;Acc:MGI:3606001]	Up
ENSMUSG00000017897	354	341	410	79	69	96	368.333	81.3333	1.94965	12.4311	1.77229e-35	2.91726e-34	Eya2	2	165436952	165613647	+	protein_coding	EYA transcriptional coactivator and phosphatase 2 [Source:MGI Symbol;Acc:MGI:109341]	Up
ENSMUSG00000062488	382	387	361	102	89	89	376.667	93.3333	1.78207	12.4206	2.02031e-35	3.3186e-34	Ifit3b	19	34585370	34590801	+	protein_coding	interferon-induced protein with tetratricopeptide repeats 3B [Source:MGI Symbol;Acc:MGI:3698419]	Up
ENSMUSG00000040204	963	1042	846	381	307	359	950.333	349	1.21571	12.3983	2.66874e-35	4.36859e-34	Pclaf	9	65797519	65810548	+	protein_coding	PCNA clamp associated factor [Source:MGI Symbol;Acc:MGI:1915276]	Up
ENSMUSG00000105504	543	549	507	181	139	171	533	163.667	1.47381	12.3799	3.35803e-35	5.48556e-34	Gbp5	3	142199739	142228105	+	protein_coding	guanylate binding protein 5 [Source:MGI Symbol;Acc:MGI:2429943]	Up
ENSMUSG00000022931	568	544	506	3	0	2	539.333	1.66667	8.1074	12.379	3.39716e-35	5.54565e-34	Krtap15	16	88617103	88626732	+	protein_coding	keratin associated protein 15 [Source:MGI Symbol;Acc:MGI:1347350]	Up
ENSMUSG00000044921	768	840	712	273	250	306	773.333	276.333	1.25505	12.3726	3.67671e-35	5.99787e-34	Rassf9	10	102348083	102385597	+	protein_coding	Ras association (RalGDS/AF-6) domain family (N-terminal) member 9 [Source:MGI Symbol;Acc:MGI:2384307]	Up
ENSMUSG00000033849	434	397	384	110	87	113	405	103.333	1.74086	12.3707	3.7643e-35	6.13232e-34	B3galt2	1	143516402	143530352	+	protein_coding	UDP-Gal:betaGlcNAc beta 1,3-galactosyltransferase, polypeptide 2 [Source:MGI Symbol;Acc:MGI:1349461]	Up
ENSMUSG00000038422	292	289	279	64	46	37	286.667	49	2.31747	12.3384	5.62839e-35	9.14392e-34	Hdhd3	4	62417245	62421704	-	protein_coding	haloacid dehalogenase-like hydrolase domain containing 3 [Source:MGI Symbol;Acc:MGI:1919998]	Up
ENSMUSG00000028965	26	34	37	179	178	180	32.3333	179	-2.69973	-12.3306	6.19872e-35	1.00636e-33	Tnfrsf9	4	150999019	151030559	+	protein_coding	tumor necrosis factor receptor superfamily, member 9 [Source:MGI Symbol;Acc:MGI:1101059]	Down
ENSMUSG00000079168	186	168	181	9	11	10	178.333	10	3.92507	12.3133	7.67921e-35	1.24501e-33	Cd209g	8	4184098	4187707	+	protein_coding	CD209g antigen [Source:MGI Symbol;Acc:MGI:1917442]	Up
ENSMUSG00000038677	254	272	227	29	42	40	251	37	2.53047	12.3107	7.92873e-35	1.28458e-33	Scube3	17	28361115	28393828	+	protein_coding	signal peptide, CUB domain, EGF-like 3 [Source:MGI Symbol;Acc:MGI:3045253]	Up
ENSMUSG00000002020	486	507	514	156	163	146	502.333	155	1.46481	12.2693	1.32442e-34	2.13266e-33	Ltbp2	12	84829986	84923306	-	protein_coding	latent transforming growth factor beta binding protein 2 [Source:MGI Symbol;Acc:MGI:99502]	Up
ENSMUSG00000078921	421	407	457	125	106	123	428.333	118	1.6298	12.2682	1.34199e-34	2.15949e-33	Tgtp2	11	48948021	48955033	-	protein_coding	T cell specific GTPase 2 [Source:MGI Symbol;Acc:MGI:3710083]	Up
ENSMUSG00000040723	438	387	393	730	729	723	406	727.333	-1.07267	-12.2646	1.40334e-34	2.25667e-33	Rcsd1	1	165474085	165537326	-	protein_coding	RCSD domain containing 1 [Source:MGI Symbol;Acc:MGI:2676394]	Down
ENSMUSG00000033044	104	91	115	306	282	333	103.333	307	-1.80093	-12.2339	2.04975e-34	3.28723e-33	Dhrs7c	11	67689013	67706828	+	protein_coding	dehydrogenase/reductase (SDR family) member 7C [Source:MGI Symbol;Acc:MGI:1915710]	Down
ENSMUSG00000059479	412	420	459	95	87	135	430.333	105.667	1.79722	12.2283	2.19597e-34	3.51934e-33	B3gnt8	7	25326079	25334525	+	protein_coding	UDP-GlcNAc:betaGal beta-1,3-N-acetylglucosaminyltransferase 8 [Source:MGI Symbol;Acc:MGI:2385269]	Up
ENSMUSG00000030621	56	50	75	248	228	233	60.3333	236.333	-2.20069	-12.2075	2.83595e-34	4.53886e-33	Me3	7	89281600	89503567	+	protein_coding	malic enzyme 3, NADP(+)-dependent, mitochondrial [Source:MGI Symbol;Acc:MGI:1916679]	Down
ENSMUSG00000121583	935	870	912	395	369	347	905.667	370.333	1.05873	12.2047	2.93228e-34	4.6867e-33	Tmem276-zftraf1	15	76527595	76544261	-	protein_coding	Tmem276-zftraf1 readthrough [Source:NCBI gene (formerly Entrezgene);Acc:125488414]	Up
ENSMUSG00000072082	484	436	480	142	137	140	466.667	139.667	1.50928	12.1991	3.14403e-34	5.01839e-33	Ccnf	17	24441172	24470458	-	protein_coding	cyclin F [Source:MGI Symbol;Acc:MGI:102551]	Up
ENSMUSG00000018983	676	728	649	267	234	231	684.333	244	1.25715	12.1708	4.44713e-34	7.07452e-33	E2f2	4	135899705	135923368	+	protein_coding	E2F transcription factor 2 [Source:MGI Symbol;Acc:MGI:1096341]	Up
ENSMUSG00000108022	181	174	202	8	4	5	185.667	5.66667	4.8037	12.1707	4.45496e-34	7.08222e-33	Gm7298	6	121709891	121766043	+	protein_coding	predicted gene 7298 [Source:MGI Symbol;Acc:MGI:3648717]	Up
ENSMUSG00000039304	608	587	594	194	207	222	596.333	207.667	1.29086	12.1535	5.497e-34	8.73294e-33	Tnfsf10	3	27371177	27396576	+	protein_coding	tumor necrosis factor (ligand) superfamily, member 10 [Source:MGI Symbol;Acc:MGI:107414]	Up
ENSMUSG00000041794	58	75	63	252	254	223	65.3333	243	-2.12689	-12.1401	6.47291e-34	1.02696e-32	Myrip	9	120130579	120303907	+	protein_coding	myosin VIIA and Rab interacting protein [Source:MGI Symbol;Acc:MGI:2384407]	Down
ENSMUSG00000022490	105	108	102	310	297	291	105	299.333	-1.74255	-12.1353	6.86693e-34	1.08801e-32	Ppp1r1a	15	103438706	103446430	-	protein_coding	protein phosphatase 1, regulatory inhibitor subunit 1A [Source:MGI Symbol;Acc:MGI:1889595]	Down
ENSMUSG00000042251	242	248	226	41	36	36	238.667	37.6667	2.4329	12.13	7.3228e-34	1.15792e-32	Pm20d1	1	131725119	131749211	+	protein_coding	peptidase M20 domain containing 1 [Source:MGI Symbol;Acc:MGI:2442939]	Up
ENSMUSG00000002633	228	228	233	5	3	2	229.667	3.33333	5.87563	12.1267	7.6256e-34	1.20339e-32	Shh	5	28661813	28672254	-	protein_coding	sonic hedgehog [Source:MGI Symbol;Acc:MGI:98297]	Up
ENSMUSG00000021340	394	332	361	731	612	759	362.333	700.667	-1.1809	-12.1097	9.38222e-34	1.47864e-32	Gpld1	13	25127135	25176484	+	protein_coding	glycosylphosphatidylinositol specific phospholipase D1 [Source:MGI Symbol;Acc:MGI:106604]	Down
ENSMUSG00000042828	256	253	314	660	523	602	274.333	595	-1.34638	-12.1067	9.73585e-34	1.53335e-32	Trim72	7	127603121	127610205	+	protein_coding	tripartite motif-containing 72 [Source:MGI Symbol;Acc:MGI:3612190]	Down
ENSMUSG00000028978	126	117	171	375	364	400	138	379.667	-1.69059	-12.1026	1.02311e-33	1.61027e-32	Nos3	5	24569808	24589472	+	protein_coding	nitric oxide synthase 3, endothelial cell [Source:MGI Symbol;Acc:MGI:97362]	Down
ENSMUSG00000031779	205	182	179	410	487	445	188.667	447.333	-1.47828	-12.1007	1.04658e-33	1.64612e-32	Ccl22	8	95472218	95478327	+	protein_coding	chemokine (C-C motif) ligand 22 [Source:MGI Symbol;Acc:MGI:1306779]	Down
ENSMUSG00000020638	331	341	312	82	68	76	328	75.3333	1.89212	12.0954	1.11676e-33	1.75418e-32	Cmpk2	12	26519203	26529836	+	protein_coding	cytidine monophosphate (UMP-CMP) kinase 2, mitochondrial [Source:MGI Symbol;Acc:MGI:99830]	Up
ENSMUSG00000053411	307	259	334	635	592	594	300	607	-1.24798	-12.087	1.23684e-33	1.94151e-32	Cbx7	15	79800008	79855320	-	protein_coding	chromobox 7 [Source:MGI Symbol;Acc:MGI:1196439]	Down
ENSMUSG00000036560	96	86	100	283	273	286	94	280.667	-1.80907	-12.081	1.33136e-33	2.08712e-32	Lgi4	7	30758767	30770360	+	protein_coding	leucine-rich repeat LGI family, member 4 [Source:MGI Symbol;Acc:MGI:2180197]	Down
ENSMUSG00000079186	318	333	360	83	80	70	337	77.6667	1.88604	12.0589	1.7404e-33	2.71937e-32	Gzmc	14	56468898	56472113	-	protein_coding	granzyme C [Source:MGI Symbol;Acc:MGI:109256]	Up
ENSMUSG00000022449	209	204	191	22	25	25	201.333	24	2.83728	12.0456	2.0447e-33	3.19272e-32	Adamts20	15	94168044	94363299	-	protein_coding	a disintegrin-like and metallopeptidase (reprolysin type) with thrombospondin type 1 motif, 20 [Source:MGI Symbol;Acc:MGI:2660628]	Up
ENSMUSG00000032513	769	801	821	315	297	342	797	318	1.0954	12.0441	2.08268e-33	3.24988e-32	Gorasp1	9	119754323	119766631	-	protein_coding	golgi reassembly stacking protein 1 [Source:MGI Symbol;Acc:MGI:1921748]	Up
ENSMUSG00000032081	0	5	3	171	232	218	2.66667	207	-6.51109	-12.0421	2.1356e-33	3.33026e-32	Apoc3	9	46144231	46146934	-	protein_coding	apolipoprotein C-III [Source:MGI Symbol;Acc:MGI:88055]	Down
ENSMUSG00000074433	9	14	10	131	125	143	11	133	-3.82573	-12.0372	2.26515e-33	3.52997e-32	Lce3e	3	92874368	92875588	+	protein_coding	late cornified envelope 3E [Source:MGI Symbol;Acc:MGI:1916764]	Down
ENSMUSG00000068246	720	730	671	248	269	279	707	265.333	1.18279	12.0076	3.24106e-33	5.03097e-32	Apol9b	15	77613239	77620582	+	protein_coding	apolipoprotein L 9b [Source:MGI Symbol;Acc:MGI:1919148]	Up
ENSMUSG00000040435	394	384	475	837	704	824	417.667	788.333	-1.14598	-12.0004	3.53553e-33	5.48446e-32	Ppp1r15a	7	45172340	45175692	-	protein_coding	protein phosphatase 1, regulatory subunit 15A [Source:MGI Symbol;Acc:MGI:1927072]	Down
ENSMUSG00000030787	477	441	451	751	858	812	456.333	807	-1.05477	-11.9828	4.3744e-33	6.76804e-32	Lyve1	7	110449814	110462446	-	protein_coding	lymphatic vessel endothelial hyaluronan receptor 1 [Source:MGI Symbol;Acc:MGI:2136348]	Down
ENSMUSG00000030792	348	286	310	595	590	632	314.667	605.667	-1.17581	-11.9673	5.27384e-33	8.1384e-32	Dkkl1	7	44856943	44861571	-	protein_coding	dickkopf-like 1 [Source:MGI Symbol;Acc:MGI:1354963]	Down
ENSMUSG00000018169	505	474	510	153	164	159	496.333	158.667	1.4138	11.9621	5.61007e-33	8.64039e-32	Mfng	15	78640082	78657675	-	protein_coding	MFNG O-fucosylpeptide 3-beta-N-acetylglucosaminyltransferase [Source:MGI Symbol;Acc:MGI:1095404]	Up
ENSMUSG00000027469	860	836	790	349	329	346	828.667	341.333	1.04881	11.9365	7.63519e-33	1.17289e-31	Tpx2	2	152689884	152737241	+	protein_coding	TPX2, microtubule-associated [Source:MGI Symbol;Acc:MGI:1919369]	Up
ENSMUSG00000048721	364	353	420	715	702	678	379	698.333	-1.11316	-11.9324	8.02076e-33	1.22973e-31	Fndc9	11	46126358	46130699	+	protein_coding	fibronectin type III domain containing 9 [Source:MGI Symbol;Acc:MGI:2443410]	Down
ENSMUSG00000027931	302	313	339	574	599	661	318	611.333	-1.17354	-11.9209	9.21185e-33	1.40961e-31	Npr1	3	90357898	90373173	-	protein_coding	natriuretic peptide receptor 1 [Source:MGI Symbol;Acc:MGI:97371]	Down
ENSMUSG00000005268	618	637	590	175	229	207	615	203.667	1.36206	11.9001	1.18255e-32	1.80722e-31	Prlr	15	10177324	10349266	+	protein_coding	prolactin receptor [Source:MGI Symbol;Acc:MGI:97763]	Up
ENSMUSG00000026548	182	164	189	10	20	12	178.333	14	3.43791	11.8748	1.60088e-32	2.43711e-31	Slamf9	1	172302925	172306142	+	protein_coding	SLAM family member 9 [Source:MGI Symbol;Acc:MGI:1923692]	Up
ENSMUSG00000028957	1049	944	1144	434	443	417	1045.67	431.333	1.04575	11.8473	2.22158e-32	3.37986e-31	Per3	4	151088109	151129122	-	protein_coding	period circadian clock 3 [Source:MGI Symbol;Acc:MGI:1277134]	Up
ENSMUSG00000021536	122	143	131	336	338	336	132	336.667	-1.58183	-11.8243	2.92168e-32	4.44211e-31	Adcy2	13	68768162	69147660	-	protein_coding	adenylate cyclase 2 [Source:MGI Symbol;Acc:MGI:99676]	Down
ENSMUSG00000028698	530	524	480	146	179	151	511.333	158.667	1.45575	11.7989	3.95227e-32	5.98598e-31	Pik3r3	4	116078815	116160253	+	protein_coding	phosphoinositide-3-kinase regulatory subunit 3 [Source:MGI Symbol;Acc:MGI:109277]	Up
ENSMUSG00000033644	376	410	406	105	115	113	397.333	111	1.60867	11.7799	4.95321e-32	7.49241e-31	Piwil2	14	70609926	70666832	-	protein_coding	piwi-like RNA-mediated gene silencing 2 [Source:MGI Symbol;Acc:MGI:1930036]	Up
ENSMUSG00000029167	30	36	52	205	165	220	39.3333	196.667	-2.55014	-11.777	5.12749e-32	7.75108e-31	Ppargc1a	5	51611592	51725068	-	protein_coding	peroxisome proliferative activated receptor, gamma, coactivator 1 alpha [Source:MGI Symbol;Acc:MGI:1342774]	Down
ENSMUSG00000026564	45	40	26	237	198	163	37	199.333	-2.6617	-11.7749	5.2563e-32	7.94073e-31	Dusp27	1	165925717	165955491	-	protein_coding	dual specificity phosphatase 27 (putative) [Source:MGI Symbol;Acc:MGI:2685055]	Down
ENSMUSG00000049723	371	350	316	94	66	85	345.667	81.6667	1.85204	11.7618	6.13988e-32	9.25197e-31	Mmp12	9	7344381	7369499	+	protein_coding	matrix metallopeptidase 12 [Source:MGI Symbol;Acc:MGI:97005]	Up
ENSMUSG00000033453	289	331	373	641	632	647	331	640	-1.18199	-11.7589	6.35648e-32	9.57227e-31	Adamts15	9	30810451	30833748	-	protein_coding	a disintegrin-like and metallopeptidase (reprolysin type) with thrombospondin type 1 motif, 15 [Source:MGI Symbol;Acc:MGI:2449569]	Down
ENSMUSG00000070643	526	539	579	204	170	178	548	184	1.34411	11.7584	6.39132e-32	9.61863e-31	Sox13	1	133310041	133352115	-	protein_coding	SRY (sex determining region Y)-box 13 [Source:MGI Symbol;Acc:MGI:98361]	Up
ENSMUSG00000021262	664	642	756	269	230	250	687.333	249.667	1.23068	11.7523	6.86932e-32	1.03314e-30	Evl	12	108520979	108654775	+	protein_coding	Ena-vasodilator stimulated phosphoprotein [Source:MGI Symbol;Acc:MGI:1194884]	Up
ENSMUSG00000025007	599	611	666	232	201	241	625.333	224.667	1.24703	11.7478	7.24538e-32	1.08901e-30	Aldh18a1	19	40538701	40576907	-	protein_coding	aldehyde dehydrogenase 18 family, member A1 [Source:MGI Symbol;Acc:MGI:1888908]	Up
ENSMUSG00000031204	17	19	19	129	150	142	18.3333	140.333	-3.16841	-11.7424	7.72205e-32	1.15992e-30	Asb12	X	94513807	94601593	-	protein_coding	ankyrin repeat and SOCS box-containing 12 [Source:MGI Symbol;Acc:MGI:1917642]	Down
ENSMUSG00000031250	379	387	384	99	99	119	383.333	105.667	1.62886	11.7382	8.12319e-32	1.21863e-30	Tnmd	X	132751729	132766326	+	protein_coding	tenomodulin [Source:MGI Symbol;Acc:MGI:1929885]	Up
ENSMUSG00000070990	397	393	441	0	2	3	410.333	1.66667	7.71291	11.7266	9.31545e-32	1.39661e-30	Foxe1	4	46343609	46346412	+	protein_coding	forkhead box E1 [Source:MGI Symbol;Acc:MGI:1353500]	Up
ENSMUSG00000028396	36	38	41	174	171	186	38.3333	177	-2.43762	-11.7218	9.85843e-32	1.47615e-30	2310002L09Rik	4	73857608	73869083	-	protein_coding	RIKEN cDNA 2310002L09 gene [Source:MGI Symbol;Acc:MGI:1916780]	Down
ENSMUSG00000040084	762	806	816	341	289	333	794.667	321	1.07792	11.7136	1.08571e-31	1.62364e-30	Bub1b	2	118428692	118472072	+	protein_coding	BUB1B, mitotic checkpoint serine/threonine kinase [Source:MGI Symbol;Acc:MGI:1333889]	Up
ENSMUSG00000001128	626	644	649	222	242	251	639.667	238.333	1.19328	11.7114	1.11441e-31	1.66551e-30	Cfp	X	20791693	20797794	-	protein_coding	complement factor properdin [Source:MGI Symbol;Acc:MGI:97545]	Up
ENSMUSG00000024013	290	307	336	69	47	78	311	64.6667	2.03763	11.7078	1.1631e-31	1.73717e-30	Fgd2	17	29579888	29598635	+	protein_coding	FYVE, RhoGEF and PH domain containing 2 [Source:MGI Symbol;Acc:MGI:1347084]	Up
ENSMUSG00000051506	315	339	355	75	71	95	336.333	80.3333	1.8363	11.7017	1.24853e-31	1.86242e-30	Wdfy4	14	32681504	32907465	-	protein_coding	WD repeat and FYVE domain containing 4 [Source:MGI Symbol;Acc:MGI:3584510]	Up
ENSMUSG00000020303	198	227	200	437	427	486	208.333	450	-1.34108	-11.7004	1.26823e-31	1.89062e-30	Stc2	11	31307307	31320074	-	protein_coding	stanniocalcin 2 [Source:MGI Symbol;Acc:MGI:1316731]	Down
ENSMUSG00000069722	162	214	203	7	1	4	193	4	5.36355	11.6938	1.37107e-31	2.04136e-30	Krtap3-3	11	99440956	99441691	-	protein_coding	keratin associated protein 3-3 [Source:MGI Symbol;Acc:MGI:1913630]	Up
ENSMUSG00000033308	133	131	116	315	311	385	126.667	337	-1.64145	-11.6921	1.39873e-31	2.08124e-30	Dpyd	3	118355778	119226573	+	protein_coding	dihydropyrimidine dehydrogenase [Source:MGI Symbol;Acc:MGI:2139667]	Down
ENSMUSG00000061517	1103	1093	1184	528	363	421	1126.67	437.333	1.13614	11.6862	1.49887e-31	2.22326e-30	Sox21	14	118470644	118474442	-	protein_coding	SRY (sex determining region Y)-box 21 [Source:MGI Symbol;Acc:MGI:2654070]	Up
ENSMUSG00000056293	7	12	10	121	126	124	9.66667	123.667	-3.9085	-11.6505	2.28231e-31	3.38111e-30	Gsdmc2	15	63696195	63717026	-	protein_coding	gasdermin C2 [Source:MGI Symbol;Acc:MGI:2146102]	Down
ENSMUSG00000051022	84	77	70	229	247	269	77	248.333	-1.9204	-11.6313	2.85602e-31	4.22574e-30	Hs3st1	5	39771278	39912818	-	protein_coding	heparan sulfate (glucosamine) 3-O-sulfotransferase 1 [Source:MGI Symbol;Acc:MGI:1201606]	Down
ENSMUSG00000031209	530	609	552	191	200	174	563.667	188.333	1.34997	11.6292	2.9293e-31	4.33145e-30	Heph	X	95498965	95618091	+	protein_coding	hephaestin [Source:MGI Symbol;Acc:MGI:1332240]	Up
ENSMUSG00000028427	263	206	252	33	32	48	240.333	37.6667	2.44365	11.6263	3.02956e-31	4.47691e-30	Aqp7	4	41033074	41048139	-	protein_coding	aquaporin 7 [Source:MGI Symbol;Acc:MGI:1314647]	Up
ENSMUSG00000022707	309	345	290	621	574	590	314.667	595	-1.14966	-11.6256	3.05366e-31	4.50972e-30	Gbe1	16	70110837	70366604	+	protein_coding	glucan (1,4-alpha-), branching enzyme 1 [Source:MGI Symbol;Acc:MGI:1921435]	Down
ENSMUSG00000032718	412	381	367	112	91	116	386.667	106.333	1.63266	11.6251	3.07145e-31	4.53315e-30	Mansc1	6	134586170	134609451	-	protein_coding	MANSC domain containing 1 [Source:MGI Symbol;Acc:MGI:1914979]	Up
ENSMUSG00000036052	386	331	365	638	642	659	360.667	646.333	-1.07297	-11.6145	3.47721e-31	5.12884e-30	Dnajb5	4	42949814	42959425	+	protein_coding	DnaJ heat shock protein family (Hsp40) member B5 [Source:MGI Symbol;Acc:MGI:1930018]	Down
ENSMUSG00000037447	383	353	450	780	685	727	395.333	730.667	-1.11662	-11.5979	4.22483e-31	6.21608e-30	Arid5a	1	36346814	36363110	+	protein_coding	AT rich interactive domain 5A (MRF1-like) [Source:MGI Symbol;Acc:MGI:2443039]	Down
ENSMUSG00000069917	29	48	41	199	179	177	39.3333	185	-2.46404	-11.5947	4.38519e-31	6.44802e-30	Hba-a2	11	32246489	32247298	+	protein_coding	hemoglobin alpha, adult chain 2 [Source:MGI Symbol;Acc:MGI:96016]	Down
ENSMUSG00000039146	208	233	213	38	31	33	218	34	2.45051	11.5924	4.50099e-31	6.6142e-30	Ifi44l	3	151464374	151468529	-	protein_coding	interferon-induced protein 44 like [Source:MGI Symbol;Acc:MGI:95975]	Up
ENSMUSG00000067613	398	386	371	3	0	2	385	1.66667	7.62121	11.582	5.08196e-31	7.45406e-30	Krt83	15	101383011	101389393	-	protein_coding	keratin 83 [Source:MGI Symbol;Acc:MGI:3690448]	Up
ENSMUSG00000056350	361	388	397	1	0	4	382	1.66667	7.61032	11.5569	6.81004e-31	9.97025e-30	Krtap13-1	16	88525750	88526499	+	protein_coding	keratin associated protein 13-1 [Source:MGI Symbol;Acc:MGI:2146359]	Up
ENSMUSG00000028544	244	168	221	448	517	523	211	496	-1.46552	-11.5346	8.82502e-31	1.29043e-29	Slc5a9	4	111732572	111760115	-	protein_coding	solute carrier family 5 (sodium/glucose cotransporter), member 9 [Source:MGI Symbol;Acc:MGI:2140201]	Down
ENSMUSG00000035208	437	481	476	138	148	156	464.667	147.333	1.42635	11.5156	1.10114e-30	1.60518e-29	Slfn8	11	82892984	82911636	-	protein_coding	schlafen 8 [Source:MGI Symbol;Acc:MGI:2672859]	Up
ENSMUSG00000025742	941	914	899	339	379	428	918	382	1.03411	11.5122	1.14514e-30	1.6683e-29	Prps2	X	166129318	166165745	-	protein_coding	phosphoribosyl pyrophosphate synthetase 2 [Source:MGI Symbol;Acc:MGI:97776]	Up
ENSMUSG00000040820	773	761	796	336	301	334	776.667	323.667	1.03243	11.507	1.21577e-30	1.76793e-29	Hlcs	16	93929741	94114430	-	protein_coding	holocarboxylase synthetase (biotin- [propriony-Coenzyme A-carboxylase (ATP-hydrolysing)] ligase) [Source:MGI Symbol;Acc:MGI:894646]	Up
ENSMUSG00000049422	441	450	405	703	728	800	432	743.667	-1.0143	-11.5038	1.26202e-30	1.83295e-29	Chchd10	10	75768964	75773581	+	protein_coding	coiled-coil-helix-coiled-coil-helix domain containing 10 [Source:MGI Symbol;Acc:MGI:2143558]	Down
ENSMUSG00000009356	13	11	8	126	106	141	10.6667	124.333	-3.77188	-11.5018	1.29146e-30	1.87456e-29	Lpo	11	87697254	87719115	-	protein_coding	lactoperoxidase [Source:MGI Symbol;Acc:MGI:1923363]	Down
ENSMUSG00000040732	176	175	181	427	349	435	177.333	403.667	-1.41583	-11.4932	1.42762e-30	2.0646e-29	Erg	16	95160028	95387452	-	protein_coding	ETS transcription factor [Source:MGI Symbol;Acc:MGI:95415]	Down
ENSMUSG00000050410	487	486	494	160	169	165	489	164.667	1.33897	11.4881	1.51417e-30	2.18844e-29	Tcf19	17	35823631	35827721	-	protein_coding	transcription factor 19 [Source:MGI Symbol;Acc:MGI:103180]	Up
ENSMUSG00000031530	379	456	433	128	119	122	422.667	123	1.55051	11.4545	2.2324e-30	3.20889e-29	Dusp4	8	35274451	35287048	+	protein_coding	dual specificity phosphatase 4 [Source:MGI Symbol;Acc:MGI:2442191]	Up
ENSMUSG00000066571	463	461	554	910	801	835	492.667	848.667	-1.01506	-11.4333	2.85078e-30	4.08044e-29	Garre1	7	33936132	34012976	-	protein_coding	granule associated Rac and RHOG effector 1 [Source:MGI Symbol;Acc:MGI:1924311]	Down
ENSMUSG00000036306	402	450	432	143	121	109	428	124.333	1.55255	11.4321	2.89103e-30	4.13306e-29	Lzts1	8	69585321	69636877	-	protein_coding	leucine zipper, putative tumor suppressor 1 [Source:MGI Symbol;Acc:MGI:2684762]	Up
ENSMUSG00000044393	867	928	803	361	365	324	866	350	1.07531	11.4228	3.21734e-30	4.59401e-29	Dsg2	18	20691131	20737578	+	protein_coding	desmoglein 2 [Source:MGI Symbol;Acc:MGI:1196466]	Up
ENSMUSG00000020333	32	22	35	153	147	210	29.6667	170	-2.74744	-11.4173	3.42871e-30	4.88994e-29	Acsl6	11	54194624	54255582	+	protein_coding	acyl-CoA synthetase long-chain family member 6 [Source:MGI Symbol;Acc:MGI:894291]	Down
ENSMUSG00000050854	118	115	101	299	289	294	111.333	294	-1.632	-11.4139	3.56248e-30	5.07766e-29	Tmem125	4	118398138	118401241	-	protein_coding	transmembrane protein 125 [Source:MGI Symbol;Acc:MGI:1923409]	Down
ENSMUSG00000033446	481	426	415	121	139	140	440.667	133.333	1.49296	11.4124	3.6261e-30	5.16524e-29	Lpar6	14	73475335	73480734	+	protein_coding	lysophosphatidic acid receptor 6 [Source:MGI Symbol;Acc:MGI:1914418]	Up
ENSMUSG00000032596	594	676	628	250	221	196	632.667	222.333	1.27766	11.3959	4.38176e-30	6.22667e-29	Uba7	9	107852704	107861259	+	protein_coding	ubiquitin-like modifier activating enzyme 7 [Source:MGI Symbol;Acc:MGI:1349462]	Up
ENSMUSG00000030515	163	132	149	342	352	363	148	352.333	-1.48281	-11.3915	4.61216e-30	6.55016e-29	Tarsl2	7	65294646	65341839	+	protein_coding	threonyl-tRNA synthetase-like 2 [Source:MGI Symbol;Acc:MGI:2444486]	Down
ENSMUSG00000023828	228	222	217	29	43	38	222.333	36.6667	2.36802	11.3846	4.9916e-30	7.07631e-29	Slc22a3	17	12637847	12726591	-	protein_coding	solute carrier family 22 (organic cation transporter), member 3 [Source:MGI Symbol;Acc:MGI:1333817]	Up
ENSMUSG00000038526	55	35	45	211	187	178	45	192	-2.32484	-11.3679	6.041e-30	8.54354e-29	Car14	3	95805080	95812003	-	protein_coding	carbonic anhydrase 14 [Source:MGI Symbol;Acc:MGI:1344341]	Down
ENSMUSG00000025402	566	578	635	238	183	189	593	203.333	1.31401	11.3677	6.05774e-30	8.56211e-29	Nab2	10	127496787	127504437	-	protein_coding	Ngfi-A binding protein 2 [Source:MGI Symbol;Acc:MGI:107563]	Up
ENSMUSG00000029026	478	441	519	156	155	157	479.333	156	1.38832	11.3503	7.38988e-30	1.04325e-28	Trp73	4	154140706	154224665	-	protein_coding	transformation related protein 73 [Source:MGI Symbol;Acc:MGI:1336991]	Up
ENSMUSG00000019982	194	204	146	14	13	24	181.333	17	3.18599	11.3269	9.66003e-30	1.3605e-28	Myb	10	21000834	21036883	-	protein_coding	myeloblastosis oncogene [Source:MGI Symbol;Acc:MGI:97249]	Up
ENSMUSG00000052516	388	405	373	635	724	713	388.667	690.667	-1.0612	-11.3259	9.77133e-30	1.37536e-28	Robo2	16	73688727	74208713	-	protein_coding	roundabout guidance receptor 2 [Source:MGI Symbol;Acc:MGI:1890110]	Down
ENSMUSG00000036853	227	219	216	33	41	40	220.667	38	2.30627	11.3218	1.02318e-29	1.43932e-28	Mcoln3	3	145823205	145847561	+	protein_coding	mucolipin 3 [Source:MGI Symbol;Acc:MGI:1890500]	Up
ENSMUSG00000039942	541	501	528	178	183	194	523.333	185	1.26916	11.3156	1.09903e-29	1.54327e-28	Ptger4	15	5236142	5273668	-	protein_coding	prostaglandin E receptor 4 (subtype EP4) [Source:MGI Symbol;Acc:MGI:104311]	Up
ENSMUSG00000041287	109	102	87	296	263	273	99.3333	277.333	-1.712	-11.3072	1.20929e-29	1.69709e-28	Sox15	11	69546140	69547553	+	protein_coding	SRY (sex determining region Y)-box 15 [Source:MGI Symbol;Acc:MGI:98363]	Down
ENSMUSG00000037960	328	331	329	571	568	664	329.333	601	-1.09794	-11.3061	1.22436e-29	1.71722e-28	Card19	13	49356426	49369513	-	protein_coding	caspase recruitment domain family, member 19 [Source:MGI Symbol;Acc:MGI:1915730]	Down
ENSMUSG00000038236	551	577	552	205	190	220	560	205	1.21968	11.2844	1.5676e-29	2.19214e-28	Hoxa7	6	52191471	52198834	-	protein_coding	homeobox A7 [Source:MGI Symbol;Acc:MGI:96179]	Up
ENSMUSG00000025017	551	568	560	209	206	206	559.667	207	1.20395	11.2823	1.60485e-29	2.24291e-28	Pik3ap1	19	41260816	41373541	-	protein_coding	phosphoinositide-3-kinase adaptor protein 1 [Source:MGI Symbol;Acc:MGI:1933177]	Up
ENSMUSG00000120732	572	599	579	238	183	208	583.333	209.667	1.24648	11.2743	1.75723e-29	2.45443e-28	ENSMUSG00000120732	6	38664447	38666027	-	lncRNA	novel transcript	Up
ENSMUSG00000024397	401	390	350	91	109	116	380.333	105.333	1.62103	11.2742	1.75877e-29	2.45514e-28	Aif1	17	35389967	35395044	-	protein_coding	allograft inflammatory factor 1 [Source:MGI Symbol;Acc:MGI:1343098]	Up
ENSMUSG00000019891	459	496	428	148	145	153	461	148.667	1.40205	11.2696	1.85496e-29	2.58484e-28	Dcbld1	10	52109715	52197474	+	protein_coding	discoidin, CUB and LCCL domain containing 1 [Source:MGI Symbol;Acc:MGI:1913936]	Up
ENSMUSG00000037731	397	409	445	139	119	122	417	126.667	1.48849	11.2653	1.94623e-29	2.70407e-28	Themis2	4	132509154	132523698	-	protein_coding	thymocyte selection associated family member 2 [Source:MGI Symbol;Acc:MGI:2446213]	Up
ENSMUSG00000024238	340	351	321	588	574	649	337.333	603.667	-1.06986	-11.2544	2.20295e-29	3.05538e-28	Zeb1	18	5591860	5775467	+	protein_coding	zinc finger E-box binding homeobox 1 [Source:MGI Symbol;Acc:MGI:1344313]	Down
ENSMUSG00000000861	669	664	655	256	268	270	662.667	264.667	1.09291	11.2519	2.26555e-29	3.14037e-28	Bcl11a	11	24028056	24124123	+	protein_coding	B cell CLL/lymphoma 11A (zinc finger protein) [Source:MGI Symbol;Acc:MGI:106190]	Up
ENSMUSG00000066357	627	586	657	245	208	250	623.333	234.333	1.18149	11.2318	2.84714e-29	3.93273e-28	Wdr6	9	108449510	108455938	-	protein_coding	WD repeat domain 6 [Source:MGI Symbol;Acc:MGI:1930140]	Up
ENSMUSG00000047205	546	588	540	215	198	186	558	199.667	1.25165	11.2267	3.01653e-29	4.16187e-28	Dusp18	11	3845240	3851296	+	protein_coding	dual specificity phosphatase 18 [Source:MGI Symbol;Acc:MGI:1922469]	Up
ENSMUSG00000054676	680	694	697	261	292	272	690.333	275	1.09614	11.2153	3.42917e-29	4.72568e-28	1600014C10Rik	7	37882642	37896992	+	protein_coding	RIKEN cDNA 1600014C10 gene [Source:MGI Symbol;Acc:MGI:1919494]	Up
ENSMUSG00000024039	556	559	524	202	202	192	546.333	198.667	1.2281	11.1976	4.18882e-29	5.75581e-28	Cbs	17	31827868	31856212	-	protein_coding	cystathionine beta-synthase [Source:MGI Symbol;Acc:MGI:88285]	Up
ENSMUSG00000001227	158	155	192	409	357	384	168.333	383.333	-1.41756	-11.1678	5.8626e-29	8.0278e-28	Sema6b	17	56430085	56447343	-	protein_coding	sema domain, transmembrane domain (TM), and cytoplasmic domain, (semaphorin) 6B [Source:MGI Symbol;Acc:MGI:1202889]	Down
ENSMUSG00000019874	20	18	22	120	142	140	20	134	-2.97619	-11.1577	6.56716e-29	8.97701e-28	Fabp7	10	57660977	57664546	+	protein_coding	fatty acid binding protein 7, brain [Source:MGI Symbol;Acc:MGI:101916]	Down
ENSMUSG00000020865	265	259	263	496	481	501	262.333	492.667	-1.14011	-11.1568	6.63235e-29	9.05569e-28	Abcc3	11	94234121	94283823	-	protein_coding	ATP-binding cassette, sub-family C (CFTR/MRP), member 3 [Source:MGI Symbol;Acc:MGI:1923658]	Down
ENSMUSG00000051910	218	234	215	425	466	462	222.333	451	-1.25189	-11.1428	7.76324e-29	1.05693e-27	Sox6	7	115070107	115638031	-	protein_coding	SRY (sex determining region Y)-box 6 [Source:MGI Symbol;Acc:MGI:98368]	Down
ENSMUSG00000025001	681	600	624	239	203	265	635	235.667	1.20034	11.142	7.83153e-29	1.06562e-27	Hells	19	38919359	38959495	+	protein_coding	helicase, lymphoid specific [Source:MGI Symbol;Acc:MGI:106209]	Up
ENSMUSG00000017830	488	431	441	153	136	156	453.333	148.333	1.38122	11.1359	8.3927e-29	1.13936e-27	Dhx58	11	100585710	100595097	-	protein_coding	DEXH (Asp-Glu-X-His) box polypeptide 58 [Source:MGI Symbol;Acc:MGI:1931560]	Up
ENSMUSG00000036452	204	237	267	509	474	476	236	486.333	-1.27383	-11.1323	8.73868e-29	1.18565e-27	Arhgap26	18	39126198	39509337	+	protein_coding	Rho GTPase activating protein 26 [Source:MGI Symbol;Acc:MGI:1918552]	Down
ENSMUSG00000000983	152	160	134	9	5	12	148.667	8.66667	3.87144	11.1228	9.71967e-29	1.31649e-27	Wfdc18	11	83599841	83602174	+	protein_coding	WAP four-disulfide core domain 18 [Source:MGI Symbol;Acc:MGI:107506]	Up
ENSMUSG00000061666	184	184	191	385	391	401	186.333	392.333	-1.3053	-11.1193	1.01065e-28	1.36732e-27	Gdpd1	11	86924693	86964888	-	protein_coding	glycerophosphodiester phosphodiesterase domain containing 1 [Source:MGI Symbol;Acc:MGI:1913819]	Down
ENSMUSG00000031489	174	201	190	27	26	27	188.333	26.6667	2.58972	11.117	1.03674e-28	1.40182e-27	Adrb3	8	27715804	27740644	-	protein_coding	adrenergic receptor, beta 3 [Source:MGI Symbol;Acc:MGI:87939]	Up
ENSMUSG00000030247	186	187	164	393	384	382	179	386.333	-1.34109	-11.1167	1.04022e-28	1.40572e-27	Kcnj8	6	142510563	142517340	-	protein_coding	potassium inwardly-rectifying channel, subfamily J, member 8 [Source:MGI Symbol;Acc:MGI:1100508]	Down
ENSMUSG00000089773	369	379	367	666	596	644	371.667	635.333	-1.00382	-11.1151	1.05962e-28	1.43112e-27	Skint1	4	111863466	111886735	+	protein_coding	selection and upkeep of intraepithelial T cells 1 [Source:MGI Symbol;Acc:MGI:3649627]	Down
ENSMUSG00000028883	162	144	144	344	323	369	150	345.333	-1.43338	-11.1072	1.15792e-28	1.56211e-27	Sema3a	5	13175381	13652533	+	protein_coding	sema domain, immunoglobulin domain (Ig), short basic domain, secreted, (semaphorin) 3A [Source:MGI Symbol;Acc:MGI:107558]	Down
ENSMUSG00000020689	186	183	156	381	386	384	175	383.667	-1.36387	-11.1054	1.1804e-28	1.59062e-27	Itgb3	11	104498826	104561302	+	protein_coding	integrin beta 3 [Source:MGI Symbol;Acc:MGI:96612]	Down
ENSMUSG00000048534	360	342	354	614	576	631	352	607	-1.01664	-11.1012	1.23736e-28	1.66548e-27	Jaml	9	44990481	45019832	+	protein_coding	junction adhesion molecule like [Source:MGI Symbol;Acc:MGI:2685484]	Down
ENSMUSG00000049241	148	145	180	11	17	11	157.667	13	3.36782	11.0959	1.31307e-28	1.76639e-27	Hcar1	5	124014799	124018083	-	protein_coding	hydrocarboxylic acid receptor 1 [Source:MGI Symbol;Acc:MGI:2441671]	Up
ENSMUSG00000035184	161	198	183	384	410	399	180.667	397.667	-1.36953	-11.0939	1.34319e-28	1.80587e-27	Fam124a	14	62793186	62845935	+	protein_coding	family with sequence similarity 124, member A [Source:MGI Symbol;Acc:MGI:3645930]	Down
ENSMUSG00000013936	3	3	1	176	156	162	2.33333	164.667	-6.37161	-11.0878	1.43819e-28	1.93032e-27	Myl2	5	122239014	122251535	+	protein_coding	myosin, light polypeptide 2, regulatory, cardiac, slow [Source:MGI Symbol;Acc:MGI:97272]	Down
ENSMUSG00000121390	111	72	97	283	293	259	93.3333	278.333	-1.8093	-11.073	1.69544e-28	2.27173e-27	Gm9696	3	59859730	59881015	+	lncRNA	arylacetamide deacetylase-like 2 pseudogene [Source:NCBI gene (formerly Entrezgene);Acc:676914]	Down
ENSMUSG00000027955	636	667	643	262	262	252	648.667	258.667	1.09519	11.0726	1.70469e-28	2.28283e-27	Gask1b	3	79791840	79853587	+	protein_coding	golgi associated kinase 1B [Source:MGI Symbol;Acc:MGI:1915909]	Up
ENSMUSG00000042569	676	780	679	287	253	295	711.667	278.333	1.12473	11.0632	1.89125e-28	2.52981e-27	Dhrs7b	11	60721457	60751021	+	protein_coding	dehydrogenase/reductase (SDR family) member 7B [Source:MGI Symbol;Acc:MGI:2384931]	Up
ENSMUSG00000109209	330	337	340	90	87	102	335.667	93	1.62146	11.0558	2.05391e-28	2.74429e-27	Gm45104	7	18130441	18134790	-	TEC	predicted gene 45104 [Source:MGI Symbol;Acc:MGI:5753680]	Up
ENSMUSG00000040552	507	509	469	176	171	176	495	174.333	1.27468	11.0469	2.26866e-28	3.02612e-27	C3ar1	6	122824097	122833120	-	protein_coding	complement component 3a receptor 1 [Source:MGI Symbol;Acc:MGI:1097680]	Up
ENSMUSG00000032625	115	136	122	334	317	289	124.333	313.333	-1.56488	-11.0312	2.70221e-28	3.59834e-27	Thsd7a	6	12311609	12749409	-	protein_coding	thrombospondin, type I, domain containing 7A [Source:MGI Symbol;Acc:MGI:2685683]	Down
ENSMUSG00000025473	282	274	278	525	480	526	278	510.333	-1.10675	-11.004	3.65445e-28	4.85274e-27	Adam8	7	139558845	139572475	-	protein_coding	a disintegrin and metallopeptidase domain 8 [Source:MGI Symbol;Acc:MGI:107825]	Down
ENSMUSG00000032311	401	447	400	124	139	119	416	127.333	1.47613	11.0007	3.79171e-28	5.03219e-27	Nrg4	9	55127506	55234128	-	protein_coding	neuregulin 4 [Source:MGI Symbol;Acc:MGI:1933833]	Up
ENSMUSG00000042851	225	158	189	455	406	418	190.667	426.333	-1.39223	-10.9914	4.20305e-28	5.57498e-27	Zc3h6	2	128809322	128860483	+	protein_coding	zinc finger CCCH type containing 6 [Source:MGI Symbol;Acc:MGI:1926001]	Down
ENSMUSG00000001517	610	614	646	221	241	262	623.333	241.333	1.13812	10.9777	4.89193e-28	6.48509e-27	Foxm1	6	128339930	128353109	+	protein_coding	forkhead box M1 [Source:MGI Symbol;Acc:MGI:1347487]	Up
ENSMUSG00000062081	333	333	310	611	527	602	325.333	580	-1.06403	-10.9635	5.72472e-28	7.57215e-27	Gm6055	14	48316832	48317209	-	processed_pseudogene	predicted gene 6055 [Source:MGI Symbol;Acc:MGI:3648620]	Down
ENSMUSG00000022676	622	644	631	236	253	265	632.333	251.333	1.10012	10.9346	7.87201e-28	1.03777e-26	Snai2	16	14523716	14527249	+	protein_coding	snail family zinc finger 2 [Source:MGI Symbol;Acc:MGI:1096393]	Up
ENSMUSG00000055116	340	348	311	583	591	583	333	585.667	-1.0459	-10.9283	8.4414e-28	1.11159e-26	Arntl	7	112806672	112913333	+	protein_coding	aryl hydrocarbon receptor nuclear translocator-like [Source:MGI Symbol;Acc:MGI:1096381]	Down
ENSMUSG00000041741	225	178	206	448	407	417	203	424	-1.29374	-10.9278	8.49241e-28	1.11769e-26	Pde3a	6	141194995	141453174	+	protein_coding	phosphodiesterase 3A, cGMP inhibited [Source:MGI Symbol;Acc:MGI:1860764]	Down
ENSMUSG00000006642	9	10	14	119	104	113	11	112	-3.57805	-10.9233	8.91723e-28	1.1723e-26	Tcf23	5	31126006	31134362	+	protein_coding	transcription factor 23 [Source:MGI Symbol;Acc:MGI:1934960]	Down
ENSMUSG00000028487	241	296	270	67	48	59	269	58	1.98437	10.9137	9.91729e-28	1.30305e-26	Bnc2	4	84193332	84593512	-	protein_coding	basonuclin 2 [Source:MGI Symbol;Acc:MGI:2443805]	Up
ENSMUSG00000022594	190	190	228	445	385	448	202.667	426	-1.30145	-10.9115	1.01595e-27	1.33413e-26	Lynx1	15	74619701	74624895	-	protein_coding	Ly6/neurotoxin 1 [Source:MGI Symbol;Acc:MGI:1345180]	Down
ENSMUSG00000097451	514	444	495	173	154	174	484.333	167	1.30557	10.9112	1.01888e-27	1.33724e-26	Rian	12	109570242	109628150	+	lncRNA	RNA imprinted and accumulated in nucleus [Source:MGI Symbol;Acc:MGI:1922995]	Up
ENSMUSG00000089953	16	12	3	126	107	118	10.3333	117	-3.73152	-10.9078	1.05756e-27	1.38646e-26	Rnf224	2	25124488	25126799	-	protein_coding	ring finger protein 224 [Source:MGI Symbol;Acc:MGI:2685603]	Down
ENSMUSG00000032186	190	151	156	360	357	395	165.667	370.667	-1.39278	-10.8982	1.1758e-27	1.53893e-26	Tmod2	9	75472903	75518607	-	protein_coding	tropomodulin 2 [Source:MGI Symbol;Acc:MGI:1355335]	Down
ENSMUSG00000021482	392	353	391	634	617	752	378.667	667.667	-1.04814	-10.8914	1.26746e-27	1.65798e-26	Prxl2c	13	64423094	64460524	-	protein_coding	peroxiredoxin like 2C [Source:MGI Symbol;Acc:MGI:1913379]	Down
ENSMUSG00000047854	136	129	124	324	293	307	129.667	308	-1.47881	-10.8734	1.54351e-27	2.01464e-26	Stx19	16	62635039	62644709	+	protein_coding	syntaxin 19 [Source:MGI Symbol;Acc:MGI:1915409]	Down
ENSMUSG00000042489	426	392	408	146	121	113	408.667	126.667	1.45877	10.8519	1.95325e-27	2.54384e-26	Clspn	4	126450728	126487696	+	protein_coding	claspin [Source:MGI Symbol;Acc:MGI:2445153]	Up
ENSMUSG00000031962	12	22	18	131	104	164	17.3333	133	-3.16641	-10.8515	1.96284e-27	2.55492e-26	Cdh15	8	123574705	123594136	+	protein_coding	cadherin 15 [Source:MGI Symbol;Acc:MGI:106672]	Down
ENSMUSG00000027784	229	245	245	436	487	480	239.667	467.667	-1.19604	-10.8355	2.33633e-27	3.03441e-26	Ppm1l	3	69224194	69468135	+	protein_coding	protein phosphatase 1 (formerly 2C)-like [Source:MGI Symbol;Acc:MGI:2139740]	Down
ENSMUSG00000027932	711	688	722	323	260	290	707	291	1.0506	10.812	3.01984e-27	3.90503e-26	Slc27a3	3	90292546	90297245	-	protein_coding	solute carrier family 27 (fatty acid transporter), member 3 [Source:MGI Symbol;Acc:MGI:1347358]	Up
ENSMUSG00000030677	553	603	556	235	204	197	570.667	212	1.19787	10.8105	3.06953e-27	3.96713e-26	Kif22	7	126626901	126641643	-	protein_coding	kinesin family member 22 [Source:MGI Symbol;Acc:MGI:109233]	Up
ENSMUSG00000018800	353	335	324	557	586	626	337.333	589.667	-1.03678	-10.8068	3.19554e-27	4.12549e-26	Abca5	11	110160195	110228542	-	protein_coding	ATP-binding cassette, sub-family A (ABC1), member 5 [Source:MGI Symbol;Acc:MGI:2386607]	Down
ENSMUSG00000074001	78	56	66	272	191	224	66.6667	229	-2.00976	-10.7891	3.87715e-27	4.98104e-26	Klhl40	9	121606673	121612884	+	protein_coding	kelch-like 40 [Source:MGI Symbol;Acc:MGI:1919580]	Down
ENSMUSG00000026605	599	641	567	249	215	232	602.333	232	1.14621	10.788	3.92049e-27	5.03399e-26	Cenpf	1	189372803	189420283	-	protein_coding	centromere protein F [Source:MGI Symbol;Acc:MGI:1313302]	Up
ENSMUSG00000021070	133	138	122	342	306	295	131	314.333	-1.49377	-10.7868	3.97503e-27	5.10125e-26	Bdkrb2	12	105529485	105561496	+	protein_coding	bradykinin receptor, beta 2 [Source:MGI Symbol;Acc:MGI:102845]	Down
ENSMUSG00000021953	111	127	106	308	270	288	114.667	288.667	-1.56213	-10.7802	4.26999e-27	5.4709e-26	Tdh	14	63729796	63746541	-	protein_coding	L-threonine dehydrogenase [Source:MGI Symbol;Acc:MGI:1926231]	Down
ENSMUSG00000002057	411	413	420	148	133	120	414.667	133.667	1.40206	10.771	4.71979e-27	6.04067e-26	Foxn1	11	78248403	78277384	-	protein_coding	forkhead box N1 [Source:MGI Symbol;Acc:MGI:102949]	Up
ENSMUSG00000040631	518	527	525	205	194	187	523.333	195.333	1.1907	10.77	4.76913e-27	6.10052e-26	Dok4	8	95590456	95602958	-	protein_coding	docking protein 4 [Source:MGI Symbol;Acc:MGI:2148865]	Up
ENSMUSG00000058975	42	49	68	210	194	188	53	197.333	-2.1275	-10.7644	5.07066e-27	6.47923e-26	Kcnc1	7	46045921	46088128	+	protein_coding	potassium voltage gated channel, Shaw-related subfamily, member 1 [Source:MGI Symbol;Acc:MGI:96667]	Down
ENSMUSG00000034177	452	426	458	164	143	150	445.333	152.333	1.31697	10.7612	5.24739e-27	6.70145e-26	Rnf43	11	87553548	87626365	+	protein_coding	ring finger protein 43 [Source:MGI Symbol;Acc:MGI:2442609]	Up
ENSMUSG00000070867	268	269	263	62	69	60	266.667	63.6667	1.83463	10.7572	5.48028e-27	6.98382e-26	Trabd2b	4	114263921	114472295	+	protein_coding	TraB domain containing 2B [Source:MGI Symbol;Acc:MGI:3650152]	Up
ENSMUSG00000032643	429	426	554	850	769	840	469.667	819.667	-1.03361	-10.736	6.89805e-27	8.7764e-26	Fhl3	4	124594494	124602404	+	protein_coding	four and a half LIM domains 3 [Source:MGI Symbol;Acc:MGI:1341092]	Down
ENSMUSG00000095105	408	393	386	100	138	115	395.667	117.667	1.51668	10.7272	7.58357e-27	9.63309e-26	Edaradd	13	12487513	12535319	-	protein_coding	EDAR (ectodysplasin-A receptor)-associated death domain [Source:MGI Symbol;Acc:MGI:1931001]	Up
ENSMUSG00000029727	91	87	71	221	238	285	83	248	-1.80945	-10.7175	8.42922e-27	1.06787e-25	Cyp3a13	5	137891194	137919881	-	protein_coding	cytochrome P450, family 3, subfamily a, polypeptide 13 [Source:MGI Symbol;Acc:MGI:88610]	Down
ENSMUSG00000070424	46	45	33	205	145	179	41.3333	176.333	-2.32167	-10.7154	8.62295e-27	1.09183e-25	Art5	7	101746086	101758696	-	protein_coding	ADP-ribosyltransferase 5 [Source:MGI Symbol;Acc:MGI:107948]	Down
ENSMUSG00000003418	264	269	203	50	52	39	245.333	47	2.15174	10.7115	8.98944e-27	1.13762e-25	St8sia6	2	13655832	13798875	-	protein_coding	ST8 alpha-N-acetyl-neuraminide alpha-2,8-sialyltransferase 6 [Source:MGI Symbol;Acc:MGI:2386797]	Up
ENSMUSG00000041378	286	313	287	517	550	534	295.333	533.667	-1.08508	-10.7086	9.27398e-27	1.173e-25	Cldn5	16	18595597	18597012	+	protein_coding	claudin 5 [Source:MGI Symbol;Acc:MGI:1276112]	Down
ENSMUSG00000034687	191	165	192	30	29	22	182.667	27	2.52612	10.7043	9.71785e-27	1.22849e-25	Fras1	5	96521814	96932587	+	protein_coding	Fraser extracellular matrix complex subunit 1 [Source:MGI Symbol;Acc:MGI:2385368]	Up
ENSMUSG00000051439	273	238	287	508	458	548	266	504.667	-1.1538	-10.6393	1.9561e-26	2.4558e-25	Cd14	18	36858120	36859851	-	protein_coding	CD14 antigen [Source:MGI Symbol;Acc:MGI:88318]	Down
ENSMUSG00000020882	196	181	172	388	373	373	183	378	-1.27779	-10.6299	2.16267e-26	2.71083e-25	Cacnb1	11	97892334	97913860	-	protein_coding	calcium channel, voltage-dependent, beta 1 subunit [Source:MGI Symbol;Acc:MGI:102522]	Down
ENSMUSG00000029755	30	32	34	160	137	144	32	147	-2.42997	-10.6217	2.36185e-26	2.95424e-25	Dlx5	6	6877805	6882085	-	protein_coding	distal-less homeobox 5 [Source:MGI Symbol;Acc:MGI:101926]	Down
ENSMUSG00000042250	84	72	114	272	268	250	90	263.333	-1.78074	-10.6101	2.67344e-26	3.33694e-25	Pglyrp4	3	90634213	90648824	+	protein_coding	peptidoglycan recognition protein 4 [Source:MGI Symbol;Acc:MGI:2686324]	Down
ENSMUSG00000024302	115	73	83	284	266	246	90.3333	265.333	-1.78685	-10.6051	2.82248e-26	3.51742e-25	Dtna	18	23548192	23792772	+	protein_coding	dystrobrevin alpha [Source:MGI Symbol;Acc:MGI:106039]	Down
ENSMUSG00000035896	63	59	54	193	184	201	58.6667	192.667	-1.9461	-10.5951	3.13943e-26	3.90829e-25	Rnase1	14	51382455	51384242	-	protein_coding	ribonuclease, RNase A family, 1 (pancreatic) [Source:MGI Symbol;Acc:MGI:97919]	Down
ENSMUSG00000023809	120	108	115	272	266	305	114.333	281	-1.52773	-10.5876	3.40145e-26	4.23003e-25	Rps6ka2	17	7437514	7570714	+	protein_coding	ribosomal protein S6 kinase, polypeptide 2 [Source:MGI Symbol;Acc:MGI:1342290]	Down
ENSMUSG00000073413	127	147	126	5	7	10	133.333	7.33333	3.95433	10.5837	3.54487e-26	4.40609e-25	Ly6g6d	17	35290419	35297041	-	protein_coding	lymphocyte antigen 6 complex, locus G6D [Source:MGI Symbol;Acc:MGI:2148931]	Up
ENSMUSG00000028751	188	183	176	20	23	37	182.333	26.6667	2.54391	10.5793	3.71529e-26	4.61307e-25	Pla2g2e	4	138605253	138610128	+	protein_coding	phospholipase A2, group IIE [Source:MGI Symbol;Acc:MGI:1349660]	Up
ENSMUSG00000021235	869	911	942	440	318	391	907.333	383	1.01536	10.574	3.93319e-26	4.88107e-25	Coq6	12	84408431	84420570	+	protein_coding	coenzyme Q6 monooxygenase [Source:MGI Symbol;Acc:MGI:1924408]	Up
ENSMUSG00000032788	647	588	588	253	235	246	607.667	244.667	1.08152	10.5734	3.9582e-26	4.90954e-25	Pdxk	10	78272578	78300809	-	protein_coding	pyridoxal (pyridoxine, vitamin B6) kinase [Source:MGI Symbol;Acc:MGI:1351869]	Up
ENSMUSG00000106734	386	348	340	97	117	103	358	105.667	1.52806	10.565	4.32966e-26	5.36185e-25	Gm20559	6	3333191	3346128	-	lncRNA	predicted gene, 20559 [Source:MGI Symbol;Acc:MGI:5295666]	Up
ENSMUSG00000087659	38	27	27	157	133	146	30.6667	145.333	-2.47513	-10.5306	6.24157e-26	7.71747e-25	Gm12606	4	89153936	89191640	-	lncRNA	predicted gene 12606 [Source:MGI Symbol;Acc:MGI:3649222]	Down
ENSMUSG00000043472	51	48	51	157	204	193	50	184.667	-2.11758	-10.5224	6.80912e-26	8.41045e-25	Lce3d	3	92864697	92865812	+	protein_coding	late cornified envelope 3D [Source:MGI Symbol;Acc:MGI:3642919]	Down
ENSMUSG00000000805	42	33	46	157	150	185	40.3333	164	-2.25354	-10.4873	9.87671e-26	1.21299e-24	Car4	11	84848612	84856870	+	protein_coding	carbonic anhydrase 4 [Source:MGI Symbol;Acc:MGI:1096574]	Down
ENSMUSG00000037490	335	332	351	99	100	109	339.333	102.667	1.49402	10.4787	1.08229e-25	1.32852e-24	Slc2a12	10	22520910	22580184	+	protein_coding	solute carrier family 2 (facilitated glucose transporter), member 12 [Source:MGI Symbol;Acc:MGI:3052471]	Up
ENSMUSG00000028635	133	130	151	16	5	10	138	10.3333	3.51053	10.4647	1.25481e-25	1.53868e-24	Edn2	4	120018403	120024557	+	protein_coding	endothelin 2 [Source:MGI Symbol;Acc:MGI:95284]	Up
ENSMUSG00000070034	425	397	445	156	138	127	422.333	140.333	1.35823	10.4509	1.45195e-25	1.7795e-24	Sp110	1	85504620	85526538	-	protein_coding	Sp110 nuclear body protein [Source:MGI Symbol;Acc:MGI:1923364]	Up
ENSMUSG00000026207	242	181	289	587	494	498	237.333	526.333	-1.38008	-10.4492	1.47779e-25	1.8093e-24	Speg	1	75351941	75408964	+	protein_coding	SPEG complex locus [Source:MGI Symbol;Acc:MGI:109282]	Down
ENSMUSG00000020838	341	298	330	563	521	598	323	560.667	-1.02591	-10.4372	1.67622e-25	2.04802e-24	Slc6a4	11	76889429	76923166	+	protein_coding	solute carrier family 6 (neurotransmitter transporter, serotonin), member 4 [Source:MGI Symbol;Acc:MGI:96285]	Down
ENSMUSG00000032369	115	115	111	327	239	304	113.667	290	-1.57987	-10.4321	1.76939e-25	2.16073e-24	Plscr1	9	92131803	92154331	+	protein_coding	phospholipid scramblase 1 [Source:MGI Symbol;Acc:MGI:893575]	Down
ENSMUSG00000026580	237	230	206	485	392	450	224.333	442.333	-1.20919	-10.4236	1.93573e-25	2.36143e-24	Selp	1	163942833	163977595	+	protein_coding	selectin, platelet [Source:MGI Symbol;Acc:MGI:98280]	Down
ENSMUSG00000074037	139	133	128	14	3	9	133.333	8.66667	3.71493	10.4164	2.08672e-25	2.543e-24	Mc1r	8	124133846	124137483	+	protein_coding	melanocortin 1 receptor [Source:MGI Symbol;Acc:MGI:99456]	Up
ENSMUSG00000053846	133	123	137	282	299	328	131	303	-1.44065	-10.3875	2.82557e-25	3.42931e-24	Lipg	18	75072393	75094334	-	protein_coding	lipase, endothelial [Source:MGI Symbol;Acc:MGI:1341803]	Down
ENSMUSG00000037211	414	391	518	766	717	794	441	759	-1.01366	-10.3834	2.95098e-25	3.57969e-24	Spry1	3	37694096	37698747	+	protein_coding	sprouty RTK signaling antagonist 1 [Source:MGI Symbol;Acc:MGI:1345139]	Down
ENSMUSG00000001657	454	462	467	184	156	157	461	165.667	1.24587	10.3779	3.12601e-25	3.7862e-24	Hoxc8	15	102899039	102902543	+	protein_coding	homeobox C8 [Source:MGI Symbol;Acc:MGI:96198]	Up
ENSMUSG00000002504	355	322	372	624	605	568	349.667	599	-1.00828	-10.3726	3.30541e-25	3.99939e-24	Slc9a3r2	17	24858260	24869301	-	protein_coding	solute carrier family 9 (sodium/hydrogen exchanger), member 3 regulator 2 [Source:MGI Symbol;Acc:MGI:1890662]	Down
ENSMUSG00000017146	312	321	326	95	87	101	319.667	94.3333	1.53055	10.367	3.50235e-25	4.22905e-24	Brca1	11	101379590	101442781	-	protein_coding	breast cancer 1, early onset [Source:MGI Symbol;Acc:MGI:104537]	Up
ENSMUSG00000041515	703	635	716	289	283	302	684.667	291.333	1.00178	10.363	3.65403e-25	4.40996e-24	Irf8	8	121463097	121483433	+	protein_coding	interferon regulatory factor 8 [Source:MGI Symbol;Acc:MGI:96395]	Up
ENSMUSG00000063445	282	288	311	80	82	81	293.667	81	1.6271	10.3487	4.24256e-25	5.10205e-24	Nmral1	16	4527923	4537220	-	protein_coding	NmrA-like family domain containing 1 [Source:MGI Symbol;Acc:MGI:1915074]	Up
ENSMUSG00000025578	319	307	265	91	68	72	297	77	1.71721	10.3407	4.60961e-25	5.53784e-24	Cbx8	11	118927131	118931795	-	protein_coding	chromobox 8 [Source:MGI Symbol;Acc:MGI:1353589]	Up
ENSMUSG00000021622	332	270	301	593	497	546	301	545.333	-1.08778	-10.3286	5.23107e-25	6.27808e-24	Ckmt2	13	92001506	92025004	-	protein_coding	creatine kinase, mitochondrial 2 [Source:MGI Symbol;Acc:MGI:1923972]	Down
ENSMUSG00000034584	176	159	149	341	366	335	161.333	347.333	-1.33856	-10.3182	5.83145e-25	6.98448e-24	Exph5	9	53212970	53288814	+	protein_coding	exophilin 5 [Source:MGI Symbol;Acc:MGI:2443248]	Down
ENSMUSG00000030966	473	448	424	175	147	154	448.333	158.667	1.26796	10.3036	6.78925e-25	8.103e-24	Trim21	7	102207128	102214693	-	protein_coding	tripartite motif-containing 21 [Source:MGI Symbol;Acc:MGI:106657]	Up
ENSMUSG00000038721	366	353	364	113	110	126	361	116.333	1.40324	10.302	6.89874e-25	8.2254e-24	Hoxb7	11	96177449	96180988	+	protein_coding	homeobox B7 [Source:MGI Symbol;Acc:MGI:96188]	Up
ENSMUSG00000087364	187	169	174	22	31	32	176.667	28.3333	2.40881	10.2975	7.23353e-25	8.61157e-24	Gm13398	2	26927297	26930865	+	protein_coding	predicted gene 13398 [Source:MGI Symbol;Acc:MGI:3652315]	Up
ENSMUSG00000032380	453	491	460	189	135	162	468	162	1.30128	10.2839	8.32625e-25	9.89755e-24	Dapk2	9	66065505	66179524	+	protein_coding	death-associated protein kinase 2 [Source:MGI Symbol;Acc:MGI:1341297]	Up
ENSMUSG00000052212	20	13	4	129	101	110	12.3333	113.333	-3.43036	-10.2724	9.38717e-25	1.11419e-23	Cd177	7	24443408	24459736	-	protein_coding	CD177 antigen [Source:MGI Symbol;Acc:MGI:1916141]	Down
ENSMUSG00000005628	304	284	269	588	489	494	285.667	523.667	-1.10499	-10.2709	9.52969e-25	1.13054e-23	Tmod4	3	95031787	95036520	+	protein_coding	tropomodulin 4 [Source:MGI Symbol;Acc:MGI:1355285]	Down
ENSMUSG00000036768	491	485	474	192	174	140	483.333	168.667	1.28693	10.2552	1.1209e-24	1.32843e-23	Kif15	9	122780111	122847798	+	protein_coding	kinesin family member 15 [Source:MGI Symbol;Acc:MGI:1098258]	Up
ENSMUSG00000034917	314	366	395	675	565	655	358.333	631.667	-1.04714	-10.244	1.25909e-24	1.48774e-23	Tjp3	10	81109041	81127415	-	protein_coding	tight junction protein 3 [Source:MGI Symbol;Acc:MGI:1351650]	Down
ENSMUSG00000054580	572	617	605	236	258	225	598	239.667	1.08722	10.2116	1.75966e-24	2.06891e-23	Pla2r1	2	60247887	60383652	-	protein_coding	phospholipase A2 receptor 1 [Source:MGI Symbol;Acc:MGI:102468]	Up
ENSMUSG00000048402	618	592	645	265	223	274	618.333	254	1.05381	10.207	1.84437e-24	2.16635e-23	Gli2	1	118761862	118981349	-	protein_coding	GLI-Kruppel family member GLI2 [Source:MGI Symbol;Acc:MGI:95728]	Up
ENSMUSG00000023909	420	465	463	174	149	159	449.333	160.667	1.25354	10.2058	1.86766e-24	2.19263e-23	Paqr4	17	23955160	23959841	-	protein_coding	progestin and adipoQ receptor family member IV [Source:MGI Symbol;Acc:MGI:1923748]	Up
ENSMUSG00000021294	743	671	788	305	316	244	734	288.333	1.11505	10.1909	2.1769e-24	2.55062e-23	Kif26a	12	112112642	112148181	+	protein_coding	kinesin family member 26A [Source:MGI Symbol;Acc:MGI:2447072]	Up
ENSMUSG00000027368	230	208	244	60	43	43	227.333	48.6667	1.99325	10.1892	2.21569e-24	2.59479e-23	Dusp2	2	127178079	127180296	+	protein_coding	dual specificity phosphatase 2 [Source:MGI Symbol;Acc:MGI:101911]	Up
ENSMUSG00000033581	55	52	50	170	202	168	52.3333	180	-2.01546	-10.1728	2.62345e-24	3.06324e-23	Igf2bp2	16	21877759	21982049	-	protein_coding	insulin-like growth factor 2 mRNA binding protein 2 [Source:MGI Symbol;Acc:MGI:1890358]	Down
ENSMUSG00000032725	196	201	175	36	30	40	190.667	35.3333	2.20225	10.1727	2.62522e-24	3.06379e-23	Folr2	7	101489195	101506401	-	protein_coding	folate receptor 2 (fetal) [Source:MGI Symbol;Acc:MGI:95569]	Up
ENSMUSG00000039384	238	261	238	60	45	68	245.667	57.6667	1.86221	10.1535	3.19824e-24	3.72338e-23	Dusp10	1	183745499	183807833	+	protein_coding	dual specificity phosphatase 10 [Source:MGI Symbol;Acc:MGI:1927070]	Up
ENSMUSG00000030353	121	139	181	339	324	369	147	344	-1.45646	-10.1493	3.33691e-24	3.88291e-23	Tead4	6	128201251	128277786	-	protein_coding	TEA domain family member 4 [Source:MGI Symbol;Acc:MGI:106907]	Down
ENSMUSG00000038412	875	1001	737	1812	1944	1987	871	1914.33	-1.36725	-10.1485	3.36464e-24	3.91325e-23	Higd1a	9	121677629	121687428	-	protein_coding	HIG1 domain family, member 1A [Source:MGI Symbol;Acc:MGI:1930666]	Down
ENSMUSG00000032841	243	229	197	48	29	54	223	43.6667	2.1244	10.1446	3.50204e-24	4.06907e-23	Prr5l	2	101544630	101713372	-	protein_coding	proline rich 5 like [Source:MGI Symbol;Acc:MGI:1919696]	Up
ENSMUSG00000028555	189	181	214	457	353	398	194.667	402.667	-1.27818	-10.1413	3.62125e-24	4.20551e-23	Ttc39a	4	109263820	109301942	+	protein_coding	tetratricopeptide repeat domain 39A [Source:MGI Symbol;Acc:MGI:2444350]	Down
ENSMUSG00000046108	3	3	3	108	96	114	3	106	-5.37262	-10.1398	3.67701e-24	4.26817e-23	Il17c	8	123148759	123150378	+	protein_coding	interleukin 17C [Source:MGI Symbol;Acc:MGI:2446486]	Down
ENSMUSG00000041827	239	256	246	52	61	68	247	60.3333	1.80276	10.1307	4.03928e-24	4.6841e-23	Oasl1	5	115061299	115075974	+	protein_coding	2'-5' oligoadenylate synthetase-like 1 [Source:MGI Symbol;Acc:MGI:2180849]	Up
ENSMUSG00000002227	279	311	306	81	84	91	298.667	85.3333	1.57682	10.1293	4.09693e-24	4.74863e-23	Mov10	3	104702152	104725879	-	protein_coding	Mov10 RISC complex RNA helicase [Source:MGI Symbol;Acc:MGI:97054]	Up
ENSMUSG00000055489	92	80	99	240	242	229	90.3333	237	-1.62337	-10.1276	4.16736e-24	4.8279e-23	Ano5	7	51160777	51248457	+	protein_coding	anoctamin 5 [Source:MGI Symbol;Acc:MGI:3576659]	Down
ENSMUSG00000047798	56	89	60	238	223	198	68.3333	219.667	-1.91574	-10.124	4.32541e-24	5.00123e-23	Cd300lf	11	115007040	115024818	-	protein_coding	CD300 molecule like family member F [Source:MGI Symbol;Acc:MGI:2442359]	Down
ENSMUSG00000039376	121	107	132	297	271	276	120	281.333	-1.46021	-10.1234	4.35103e-24	5.02839e-23	Synpo2l	14	20709014	20718422	-	protein_coding	synaptopodin 2-like [Source:MGI Symbol;Acc:MGI:1916010]	Down
ENSMUSG00000021983	133	139	146	14	16	18	139.333	16	2.89173	10.1175	4.62054e-24	5.33727e-23	Atp8a2	14	59875989	60434628	-	protein_coding	ATPase, aminophospholipid transporter-like, class I, type 8A, member 2 [Source:MGI Symbol;Acc:MGI:1354710]	Up
ENSMUSG00000053063	210	215	192	42	41	46	205.667	43	2.02737	10.1174	4.62526e-24	5.34011e-23	Clec12a	6	129319654	129342266	+	protein_coding	C-type lectin domain family 12, member a [Source:MGI Symbol;Acc:MGI:3040968]	Up
ENSMUSG00000026358	35	47	35	153	159	149	39	153.667	-2.20971	-10.1144	4.76832e-24	5.49725e-23	Rgs1	1	144118034	144124980	-	protein_coding	regulator of G-protein signaling 1 [Source:MGI Symbol;Acc:MGI:1354694]	Down
ENSMUSG00000004814	162	160	187	22	31	27	169.667	26.6667	2.43757	10.1007	5.48238e-24	6.3082e-23	Ccl24	5	135598791	135601903	-	protein_coding	chemokine (C-C motif) ligand 24 [Source:MGI Symbol;Acc:MGI:1928953]	Up
ENSMUSG00000067377	417	410	387	141	118	155	404.667	138	1.32257	10.1002	5.51145e-24	6.33857e-23	Tspan6	X	132791817	132799178	-	protein_coding	tetraspanin 6 [Source:MGI Symbol;Acc:MGI:1926264]	Up
ENSMUSG00000002055	395	417	412	149	133	150	408	144	1.27234	10.09	6.1181e-24	7.02603e-23	Spag5	11	78192355	78213283	+	protein_coding	sperm associated antigen 5 [Source:MGI Symbol;Acc:MGI:1927470]	Up
ENSMUSG00000041132	276	286	279	470	553	500	280.333	507.667	-1.08921	-10.0582	8.45417e-24	9.67129e-23	N4bp2l1	5	150495109	150520653	-	protein_coding	NEDD4 binding protein 2-like 1 [Source:MGI Symbol;Acc:MGI:2140872]	Down
ENSMUSG00000037474	359	347	309	112	81	109	338.333	100.667	1.51967	10.0524	8.96478e-24	1.02406e-22	Dtl	1	191269468	191307656	-	protein_coding	denticleless E3 ubiquitin protein ligase [Source:MGI Symbol;Acc:MGI:1924093]	Up
ENSMUSG00000051243	44	43	26	163	138	164	37.6667	155	-2.27052	-10.0482	9.35392e-24	1.06748e-22	Islr2	9	58103580	58111602	-	protein_coding	immunoglobulin superfamily containing leucine-rich repeat 2 [Source:MGI Symbol;Acc:MGI:2444277]	Down
ENSMUSG00000041889	121	108	107	304	232	289	112	275	-1.52505	-10.0393	1.02436e-23	1.16845e-22	Shisa4	1	135298795	135302975	-	protein_coding	shisa family member 4 [Source:MGI Symbol;Acc:MGI:1924802]	Down
ENSMUSG00000032131	162	155	181	348	355	331	166	344.667	-1.28583	-10.0355	1.06384e-23	1.2129e-22	Abcg4	9	44184485	44199912	-	protein_coding	ATP binding cassette subfamily G member 4 [Source:MGI Symbol;Acc:MGI:1890594]	Down
ENSMUSG00000115186	36	28	35	133	130	163	33	142	-2.33522	-10.0284	1.14402e-23	1.30243e-22	Gm49417	14	70442773	70492736	+	lncRNA	predicted gene, 49417 [Source:MGI Symbol;Acc:MGI:6155048]	Down
ENSMUSG00000086765	8	12	7	79	98	117	9	98	-3.67507	-10.0275	1.15388e-23	1.31303e-22	Gm11827	4	11122805	11126998	+	lncRNA	predicted gene 11827 [Source:MGI Symbol;Acc:MGI:3649801]	Down
ENSMUSG00000021624	142	154	132	20	7	19	142.667	15.3333	2.99049	10.0106	1.3688e-23	1.55386e-22	Cd180	13	102830066	102876137	+	protein_coding	CD180 antigen [Source:MGI Symbol;Acc:MGI:1194924]	Up
ENSMUSG00000078139	92	96	105	243	227	262	97.6667	244	-1.55092	-10.0044	1.45792e-23	1.65266e-22	AK157302	13	21679393	21681316	+	protein_coding	cDNA sequence AK157302 [Source:MGI Symbol;Acc:MGI:3574096]	Down
ENSMUSG00000042099	414	367	495	827	701	706	425.333	744.667	-1.03877	-10.004	1.46356e-23	1.65826e-22	Kank3	17	34029493	34041892	+	protein_coding	KN motif and ankyrin repeat domains 3 [Source:MGI Symbol;Acc:MGI:1098615]	Down
ENSMUSG00000046354	50	62	61	176	173	202	57.6667	183.667	-1.90109	-9.99787	1.55714e-23	1.76261e-22	Defb14	8	19244373	19245228	+	protein_coding	defensin beta 14 [Source:MGI Symbol;Acc:MGI:2675345]	Down
ENSMUSG00000022357	63	32	49	196	163	179	48	179.333	-2.13246	-9.9907	1.67393e-23	1.89209e-22	Klhl38	15	58177969	58187565	-	protein_coding	kelch-like 38 [Source:MGI Symbol;Acc:MGI:3045310]	Down
ENSMUSG00000029334	107	76	91	229	244	249	91.3333	240.667	-1.62969	-9.98092	1.84752e-23	2.08533e-22	Prkg2	5	99077632	99185210	-	protein_coding	protein kinase, cGMP-dependent, type II [Source:MGI Symbol;Acc:MGI:108173]	Down
ENSMUSG00000049548	276	255	242	1	3	0	257.667	1.33333	7.36272	9.97226	2.0159e-23	2.27321e-22	Krt82	15	101449649	101459102	-	protein_coding	keratin 82 [Source:MGI Symbol;Acc:MGI:2149248]	Up
ENSMUSG00000024747	208	200	214	50	40	46	207.333	45.3333	1.9631	9.96609	2.14507e-23	2.41772e-22	Aldh1a7	19	20670317	20704926	-	protein_coding	aldehyde dehydrogenase family 1, subfamily A7 [Source:MGI Symbol;Acc:MGI:1347050]	Up
ENSMUSG00000041771	158	155	138	28	15	13	150.333	18.6667	2.77931	9.94073	2.76798e-23	3.10798e-22	Slc24a4	12	102094992	102233350	+	protein_coding	solute carrier family 24 (sodium/potassium/calcium exchanger), member 4 [Source:MGI Symbol;Acc:MGI:2447362]	Up
ENSMUSG00000038357	17	15	11	89	103	126	14.3333	106	-3.117	-9.93912	2.81288e-23	3.1569e-22	Camp	9	109676447	109678685	-	protein_coding	cathelicidin antimicrobial peptide [Source:MGI Symbol;Acc:MGI:108443]	Down
ENSMUSG00000075010	505	511	417	189	161	159	477.667	169.667	1.26253	9.92106	3.37171e-23	3.77335e-22	AW112010	19	11021557	11033245	-	lncRNA	expressed sequence AW112010 [Source:MGI Symbol;Acc:MGI:2147706]	Up
ENSMUSG00000034981	576	566	605	238	255	215	582.333	236	1.07084	9.92062	3.38647e-23	3.78809e-22	Parm1	5	91665474	91774753	+	protein_coding	prostate androgen-regulated mucin-like protein 1 [Source:MGI Symbol;Acc:MGI:2443349]	Up
ENSMUSG00000038807	296	345	338	88	68	114	326.333	90	1.63069	9.89961	4.17915e-23	4.66157e-22	Rap1gap2	11	74274182	74501741	-	protein_coding	RAP1 GTPase activating protein 2 [Source:MGI Symbol;Acc:MGI:3028623]	Up
ENSMUSG00000028678	378	452	406	140	121	157	412	139.333	1.33505	9.89425	4.40901e-23	4.91334e-22	Kif2c	4	117016836	117039836	-	protein_coding	kinesin family member 2C [Source:MGI Symbol;Acc:MGI:1921054]	Up
ENSMUSG00000056174	134	130	146	10	22	8	136.667	13.3333	3.1225	9.88389	4.88986e-23	5.43387e-22	Col8a2	4	126180586	126208123	+	protein_coding	collagen, type VIII, alpha 2 [Source:MGI Symbol;Acc:MGI:88464]	Up
ENSMUSG00000074336	19	12	25	111	100	136	18.6667	115.667	-2.86048	-9.86562	5.8671e-23	6.50763e-22	Apoc4	7	19412008	19415404	-	protein_coding	apolipoprotein C-IV [Source:MGI Symbol;Acc:MGI:87878]	Down
ENSMUSG00000018672	571	599	583	250	228	264	584.333	247.333	1.01028	9.85353	6.6177e-23	7.3333e-22	Copz2	11	96740696	96752029	+	protein_coding	coatomer protein complex, subunit zeta 2 [Source:MGI Symbol;Acc:MGI:1929008]	Up
ENSMUSG00000048922	308	307	306	109	80	79	307	89.3333	1.55057	9.8484	6.96421e-23	7.71368e-22	Cdca2	14	67913780	67953290	-	protein_coding	cell division cycle associated 2 [Source:MGI Symbol;Acc:MGI:1919787]	Up
ENSMUSG00000029095	102	99	95	252	219	253	98.6667	241.333	-1.5203	-9.83801	7.72206e-23	8.53712e-22	Ablim2	5	35915224	36042317	+	protein_coding	actin-binding LIM protein 2 [Source:MGI Symbol;Acc:MGI:2385758]	Down
ENSMUSG00000042265	5	7	2	107	94	74	4.66667	91.6667	-4.52813	-9.82242	9.01544e-23	9.94846e-22	Trem1	17	48539796	48553952	+	protein_coding	triggering receptor expressed on myeloid cells 1 [Source:MGI Symbol;Acc:MGI:1930005]	Down
ENSMUSG00000074916	372	407	392	119	144	138	390.333	133.667	1.31452	9.81929	9.29956e-23	1.02572e-21	Chst14	2	118756977	118759066	+	protein_coding	carbohydrate sulfotransferase 14 [Source:MGI Symbol;Acc:MGI:1919386]	Up
ENSMUSG00000007279	230	237	253	52	66	62	240	60	1.76829	9.819	9.32616e-23	1.02818e-21	Scube2	7	109397883	109464886	-	protein_coding	signal peptide, CUB domain, EGF-like 2 [Source:MGI Symbol;Acc:MGI:1928765]	Up
ENSMUSG00000027962	303	277	264	523	453	493	281.333	489.667	-1.02991	-9.80878	1.03207e-22	1.13623e-21	Vcam1	3	115903598	115923337	-	protein_coding	vascular cell adhesion molecule 1 [Source:MGI Symbol;Acc:MGI:98926]	Down
ENSMUSG00000039887	627	597	537	228	222	267	587	239	1.06613	9.77373	1.45979e-22	1.60118e-21	Alg14	3	121085422	121156743	+	protein_coding	asparagine-linked glycosylation 14 [Source:MGI Symbol;Acc:MGI:1914039]	Up
ENSMUSG00000003882	162	191	182	359	389	340	178.333	362.667	-1.25622	-9.76744	1.55326e-22	1.70055e-21	Il7r	15	9505874	9530262	-	protein_coding	interleukin 7 receptor [Source:MGI Symbol;Acc:MGI:96562]	Down
ENSMUSG00000073599	176	199	168	381	391	335	181	369	-1.25981	-9.75982	1.67451e-22	1.82992e-21	Ecscr	18	35846139	35855409	-	protein_coding	endothelial cell surface expressed chemotaxis and apoptosis regulator [Source:MGI Symbol;Acc:MGI:1915795]	Down
ENSMUSG00000102813	196	167	185	33	41	31	182.667	35	2.15096	9.7445	1.94727e-22	2.12407e-21	Gm37795	4	150152996	150155454	+	TEC	predicted gene, 37795 [Source:MGI Symbol;Acc:MGI:5611023]	Up
ENSMUSG00000055976	62	44	54	171	176	169	53.3333	172	-1.9214	-9.73682	2.10032e-22	2.28681e-21	Cldn23	8	36291866	36293713	-	protein_coding	claudin 23 [Source:MGI Symbol;Acc:MGI:1919158]	Down
ENSMUSG00000026994	272	262	270	445	487	469	268	467	-1.03303	-9.72693	2.3147e-22	2.51676e-21	Galnt3	2	65913110	65955338	-	protein_coding	polypeptide N-acetylgalactosaminyltransferase 3 [Source:MGI Symbol;Acc:MGI:894695]	Down
ENSMUSG00000030867	470	397	439	162	153	168	435.333	161	1.20416	9.7166	2.56195e-22	2.78432e-21	Plk1	7	121758662	121769096	+	protein_coding	polo like kinase 1 [Source:MGI Symbol;Acc:MGI:97621]	Up
ENSMUSG00000022034	313	285	264	76	80	93	287.333	83	1.56079	9.7065	2.82877e-22	3.07148e-21	Esco2	14	66056487	66071443	-	protein_coding	establishment of sister chromatid cohesion N-acetyltransferase 2 [Source:MGI Symbol;Acc:MGI:1919238]	Up
ENSMUSG00000024007	630	716	584	258	272	270	643.333	266.667	1.03948	9.70573	2.85042e-22	3.09357e-21	Ppil1	17	29469777	29483160	-	protein_coding	peptidylprolyl isomerase (cyclophilin)-like 1 [Source:MGI Symbol;Acc:MGI:1916066]	Up
ENSMUSG00000049907	468	427	529	173	184	168	474.667	175	1.20764	9.70206	2.95476e-22	3.20534e-21	Rasl11b	5	74355947	74360142	+	protein_coding	RAS-like, family 11, member B [Source:MGI Symbol;Acc:MGI:1916189]	Up
ENSMUSG00000069114	83	98	101	225	238	239	94	234	-1.5469	-9.69595	3.1369e-22	3.39982e-21	Zbtb10	3	9315662	9350393	+	protein_coding	zinc finger and BTB domain containing 10 [Source:MGI Symbol;Acc:MGI:2139883]	Down
ENSMUSG00000071506	150	181	140	26	23	25	157	24.6667	2.44004	9.68063	3.64474e-22	3.94481e-21	Tmem139	6	42238893	42241489	+	protein_coding	transmembrane protein 139 [Source:MGI Symbol;Acc:MGI:1924444]	Up
ENSMUSG00000022382	260	201	274	478	422	491	245	463.667	-1.15051	-9.67561	3.82818e-22	4.14145e-21	Wnt7b	15	85419638	85466674	-	protein_coding	wingless-type MMTV integration site family, member 7B [Source:MGI Symbol;Acc:MGI:98962]	Down
ENSMUSG00000037010	123	109	127	10	13	11	119.667	11.3333	3.16848	9.67207	3.96263e-22	4.28495e-21	Apln	X	47114023	47123730	-	protein_coding	apelin [Source:MGI Symbol;Acc:MGI:1353624]	Up
ENSMUSG00000029337	207	242	226	1	0	3	225	1.33333	7.16893	9.67017	4.03726e-22	4.36367e-21	Fgf5	5	98402043	98424889	+	protein_coding	fibroblast growth factor 5 [Source:MGI Symbol;Acc:MGI:95519]	Up
ENSMUSG00000022026	6	2	2	94	76	107	3.33333	92.3333	-5.0204	-9.6701	4.03986e-22	4.36449e-21	Olfm4	14	80221521	80260579	+	protein_coding	olfactomedin 4 [Source:MGI Symbol;Acc:MGI:2685142]	Down
ENSMUSG00000112950	216	183	201	40	48	43	200	43.6667	1.96319	9.66185	4.37875e-22	4.72629e-21	Gm32369	12	70722621	70728624	-	lncRNA	predicted gene, 32369 [Source:MGI Symbol;Acc:MGI:5591528]	Up
ENSMUSG00000055027	292	262	266	472	440	499	273.333	470.333	-1.01341	-9.66053	4.43571e-22	4.7856e-21	Smyd1	6	71190924	71299217	-	protein_coding	SET and MYND domain containing 1 [Source:MGI Symbol;Acc:MGI:104790]	Down
ENSMUSG00000038403	226	200	267	459	412	436	231	435.667	-1.14598	-9.65863	4.51882e-22	4.87304e-21	Hjv	3	96432488	96436526	+	protein_coding	hemojuvelin BMP co-receptor [Source:MGI Symbol;Acc:MGI:1916835]	Down
ENSMUSG00000045410	206	209	170	35	40	46	195	40.3333	2.04271	9.63892	5.47595e-22	5.8918e-21	Akr1e1	13	4640749	4659173	-	protein_coding	aldo-keto reductase family 1, member E1 [Source:MGI Symbol;Acc:MGI:1914758]	Up
ENSMUSG00000006587	44	43	47	168	159	139	44.6667	155.333	-2.03003	-9.63875	5.48504e-22	5.89891e-21	Snai3	8	123180947	123187472	-	protein_coding	snail family zinc finger 3 [Source:MGI Symbol;Acc:MGI:1353563]	Down
ENSMUSG00000030551	262	261	264	481	421	456	262.333	452.667	-1.01734	-9.59536	8.36231e-22	8.96887e-21	Nr2f2	7	70001692	70016483	-	protein_coding	nuclear receptor subfamily 2, group F, member 2 [Source:MGI Symbol;Acc:MGI:1352452]	Down
ENSMUSG00000027134	279	338	317	100	96	89	311.333	95	1.48159	9.59432	8.44704e-22	9.05154e-21	Lpcat4	2	112069813	112077456	+	protein_coding	lysophosphatidylcholine acyltransferase 4 [Source:MGI Symbol;Acc:MGI:2138993]	Up
ENSMUSG00000025512	484	437	503	182	175	199	474.667	185.333	1.12621	9.59133	8.69575e-22	9.31384e-21	Chid1	7	141073049	141119770	-	protein_coding	chitinase domain containing 1 [Source:MGI Symbol;Acc:MGI:1915288]	Up
ENSMUSG00000087110	383	256	232	71	67	60	290.333	66	1.90442	9.59109	8.71565e-22	9.33094e-21	Gm11264	4	81951549	81984130	-	lncRNA	predicted gene 11264 [Source:MGI Symbol;Acc:MGI:3649480]	Up
ENSMUSG00000034768	80	53	76	190	204	209	69.6667	201	-1.76057	-9.58509	9.23741e-22	9.88061e-21	Asb16	11	102159569	102170288	+	protein_coding	ankyrin repeat and SOCS box-containing 16 [Source:MGI Symbol;Acc:MGI:2654437]	Down
ENSMUSG00000039652	177	146	180	346	323	339	167.667	336	-1.23385	-9.58021	9.6849e-22	1.03406e-20	Cpeb3	19	36998691	37186000	-	protein_coding	cytoplasmic polyadenylation element binding protein 3 [Source:MGI Symbol;Acc:MGI:2443075]	Down
ENSMUSG00000046727	161	159	150	347	281	340	156.667	322.667	-1.2717	-9.57572	1.0115e-21	1.07852e-20	Cystm1	18	36475573	36536150	+	protein_coding	cysteine-rich transmembrane module containing 1 [Source:MGI Symbol;Acc:MGI:1913310]	Down
ENSMUSG00000033952	516	534	513	215	225	198	521	212.667	1.06089	9.57235	1.04503e-21	1.11377e-20	Aspm	1	139382510	139421829	+	protein_coding	abnormal spindle microtubule assembly [Source:MGI Symbol;Acc:MGI:1334448]	Up
ENSMUSG00000027217	310	329	337	118	96	103	325.333	105.667	1.39224	9.57075	1.06137e-21	1.13068e-20	Tspan18	2	93032105	93164850	-	protein_coding	tetraspanin 18 [Source:MGI Symbol;Acc:MGI:1917186]	Up
ENSMUSG00000039601	202	166	187	355	345	370	185	356.667	-1.17806	-9.56414	1.13143e-21	1.20369e-20	Rcan2	17	44112242	44350407	+	protein_coding	regulator of calcineurin 2 [Source:MGI Symbol;Acc:MGI:1858219]	Down
ENSMUSG00000051314	164	140	172	25	23	32	158.667	26.6667	2.34282	9.5573	1.20864e-21	1.28181e-20	Ffar2	7	30517773	30523200	-	protein_coding	free fatty acid receptor 2 [Source:MGI Symbol;Acc:MGI:2441731]	Up
ENSMUSG00000023908	287	301	299	100	79	95	295.667	91.3333	1.46507	9.5535	1.25385e-21	1.32797e-20	Pkmyt1	17	23945310	23955709	+	protein_coding	protein kinase, membrane associated tyrosine/threonine 1 [Source:MGI Symbol;Acc:MGI:2137630]	Up
ENSMUSG00000034906	482	507	554	202	200	221	514.333	207.667	1.078	9.54883	1.31168e-21	1.38674e-20	Ncaph	2	126945729	126975874	-	protein_coding	non-SMC condensin I complex, subunit H [Source:MGI Symbol;Acc:MGI:2444777]	Up
ENSMUSG00000037860	126	106	110	265	246	262	114	257.667	-1.40734	-9.54553	1.35419e-21	1.43105e-20	Aim2	1	173178445	173293606	+	protein_coding	absent in melanoma 2 [Source:MGI Symbol;Acc:MGI:2686159]	Down
ENSMUSG00000052135	146	128	160	22	24	18	144.667	21.3333	2.52928	9.52825	1.59952e-21	1.68579e-20	Foxo6	4	120124276	120144546	-	protein_coding	forkhead box O6 [Source:MGI Symbol;Acc:MGI:2676586]	Up
ENSMUSG00000105096	248	191	205	53	48	48	214.667	49.6667	1.88025	9.52463	1.65632e-21	1.74488e-20	Gbp10	5	105363565	105387399	-	protein_coding	guanylate-binding protein 10 [Source:MGI Symbol;Acc:MGI:4359647]	Up
ENSMUSG00000032860	55	78	54	188	182	190	62.3333	186.667	-1.8127	-9.52372	1.67088e-21	1.75865e-20	P2ry2	7	100645775	100662073	-	protein_coding	purinergic receptor P2Y, G-protein coupled 2 [Source:MGI Symbol;Acc:MGI:105107]	Down
ENSMUSG00000021136	367	341	377	129	117	135	361.667	127	1.27947	9.51615	1.79719e-21	1.88992e-20	Smoc1	12	81073582	81233188	+	protein_coding	SPARC related modular calcium binding 1 [Source:MGI Symbol;Acc:MGI:1929878]	Up
ENSMUSG00000037686	254	249	257	450	412	447	253.333	436.333	-1.01484	-9.51438	1.82796e-21	1.92142e-20	Aspg	12	112073113	112093993	+	protein_coding	asparaginase [Source:MGI Symbol;Acc:MGI:2144822]	Down
ENSMUSG00000028859	173	167	193	334	332	371	177.667	345.667	-1.19071	-9.49274	2.25031e-21	2.36223e-20	Csf3r	4	125918343	125938233	+	protein_coding	colony stimulating factor 3 receptor (granulocyte) [Source:MGI Symbol;Acc:MGI:1339755]	Down
ENSMUSG00000029445	4	7	4	75	80	90	5	81.6667	-4.26009	-9.48286	2.47415e-21	2.59375e-20	Hpd	5	123309870	123320790	-	protein_coding	4-hydroxyphenylpyruvic acid dioxygenase [Source:MGI Symbol;Acc:MGI:96213]	Down
ENSMUSG00000028347	342	383	339	112	117	133	354.667	120.667	1.32512	9.47823	2.58641e-21	2.70665e-20	Tmeff1	4	48585174	48663131	+	protein_coding	transmembrane protein with EGF-like and two follistatin-like domains 1 [Source:MGI Symbol;Acc:MGI:1926810]	Up
ENSMUSG00000086918	19	18	18	101	87	156	18.3333	114.667	-2.87135	-9.47541	2.6572e-21	2.7795e-20	4930429F24Rik	9	79700881	79710517	+	lncRNA	RIKEN cDNA 4930429F24 gene [Source:MGI Symbol;Acc:MGI:1921883]	Down
ENSMUSG00000023387	114	132	105	3	2	4	117	3	5.05562	9.47527	2.6608e-21	2.78204e-20	Kcnk16	14	20311444	20319267	-	protein_coding	potassium channel, subfamily K, member 16 [Source:MGI Symbol;Acc:MGI:1921821]	Up
ENSMUSG00000026669	264	233	278	59	67	83	258.333	69.6667	1.66012	9.46648	2.89446e-21	3.02368e-20	Mcm10	2	4994525	5017602	-	protein_coding	minichromosome maintenance 10 replication initiation factor [Source:MGI Symbol;Acc:MGI:1917274]	Up
ENSMUSG00000022033	514	517	455	207	193	199	495.333	199.667	1.08	9.46392	2.96617e-21	3.09723e-20	Pbk	14	66043286	66055271	+	protein_coding	PDZ binding kinase [Source:MGI Symbol;Acc:MGI:1289156]	Up
ENSMUSG00000054256	157	157	120	25	16	21	144.667	20.6667	2.57778	9.46242	3.00896e-21	3.13915e-20	Msi1	5	115567658	115593757	+	protein_coding	musashi RNA-binding protein 1 [Source:MGI Symbol;Acc:MGI:107376]	Up
ENSMUSG00000031303	131	122	125	17	16	15	126	16	2.74607	9.44827	3.44473e-21	3.58903e-20	Map3k15	X	158771429	158906347	+	protein_coding	mitogen-activated protein kinase kinase kinase 15 [Source:MGI Symbol;Acc:MGI:2448588]	Up
ENSMUSG00000048764	300	254	250	467	479	455	268	467	-1.03321	-9.4419	3.6607e-21	3.81238e-20	Tmprss11f	5	86669757	86780283	-	protein_coding	transmembrane protease, serine 11f [Source:MGI Symbol;Acc:MGI:2442348]	Down
ENSMUSG00000006574	111	107	104	5	7	11	107.333	7.66667	3.57709	9.4315	4.04257e-21	4.20268e-20	Slc4a1	11	102239650	102257029	-	protein_coding	solute carrier family 4 (anion exchanger), member 1 [Source:MGI Symbol;Acc:MGI:109393]	Up
ENSMUSG00000029414	266	320	248	78	63	88	278	76.3333	1.63604	9.42029	4.49835e-21	4.67241e-20	Kntc1	5	123887779	123959656	+	protein_coding	kinetochore associated 1 [Source:MGI Symbol;Acc:MGI:2673709]	Up
ENSMUSG00000070604	262	252	313	526	468	465	275.667	486.333	-1.04992	-9.41809	4.59383e-21	4.76741e-20	Vsig10l	7	43112575	43121443	+	protein_coding	V-set and immunoglobulin domain containing 10 like [Source:MGI Symbol;Acc:MGI:1922940]	Down
ENSMUSG00000029370	267	261	207	65	42	70	245	59	1.82587	9.40109	5.4002e-21	5.58956e-20	Rassf6	5	90750935	90788516	-	protein_coding	Ras association (RalGDS/AF-6) domain family member 6 [Source:MGI Symbol;Acc:MGI:1920496]	Up
ENSMUSG00000022623	282	238	330	558	463	526	283.333	515.667	-1.0939	-9.39945	5.48481e-21	5.67218e-20	Shank3	15	89383826	89444464	+	protein_coding	SH3 and multiple ankyrin repeat domains 3 [Source:MGI Symbol;Acc:MGI:1930016]	Down
ENSMUSG00000036867	260	258	299	86	80	59	272.333	75	1.62825	9.38361	6.3753e-21	6.58447e-20	Smad6	9	63860358	63929341	-	protein_coding	SMAD family member 6 [Source:MGI Symbol;Acc:MGI:1336883]	Up
ENSMUSG00000022102	224	233	217	50	55	68	224.667	57.6667	1.73175	9.37541	6.89055e-21	7.10425e-20	Dok2	14	71003476	71015935	+	protein_coding	docking protein 2 [Source:MGI Symbol;Acc:MGI:1332623]	Up
ENSMUSG00000059632	619	649	574	2	0	0	614	0.666667	9.61644	9.37491	6.92364e-21	7.13527e-20	Krtap8-1	16	89284267	89284840	-	protein_coding	keratin associated protein 8-1 [Source:MGI Symbol;Acc:MGI:1330293]	Up
ENSMUSG00000006403	119	111	110	266	240	249	113.333	251.667	-1.38171	-9.36367	7.70152e-21	7.9197e-20	Adamts4	1	171077990	171088206	+	protein_coding	a disintegrin-like and metallopeptidase (reprolysin type) with thrombospondin type 1 motif, 4 [Source:MGI Symbol;Acc:MGI:1339949]	Down
ENSMUSG00000063455	295	258	268	95	72	64	273.667	77	1.59829	9.35197	8.60301e-21	8.83523e-20	D630045J12Rik	6	38100109	38230944	-	protein_coding	RIKEN cDNA D630045J12 gene [Source:MGI Symbol;Acc:MGI:2669829]	Up
ENSMUSG00000035683	360	375	370	149	123	121	368.333	131	1.26085	9.33663	9.94532e-21	1.02005e-19	Melk	4	44300876	44364675	+	protein_coding	maternal embryonic leucine zipper kinase [Source:MGI Symbol;Acc:MGI:106924]	Up
ENSMUSG00000038379	449	429	377	143	151	170	418.333	154.667	1.20471	9.32453	1.11477e-20	1.1414e-19	Ttk	9	83716742	83754442	+	protein_coding	Ttk protein kinase [Source:MGI Symbol;Acc:MGI:1194921]	Up
ENSMUSG00000062826	130	153	164	307	294	315	149	305.333	-1.26541	-9.30893	1.29123e-20	1.31639e-19	Ces2f	8	105673988	105686679	+	protein_coding	carboxylesterase 2F [Source:MGI Symbol;Acc:MGI:1919153]	Down
ENSMUSG00000031298	118	99	111	234	274	248	109.333	252	-1.43746	-9.29426	1.48239e-20	1.50739e-19	Adgrg2	X	159173686	159281066	+	protein_coding	adhesion G protein-coupled receptor G2 [Source:MGI Symbol;Acc:MGI:2446854]	Down
ENSMUSG00000051985	0	0	0	378	300	303	0	327	-11.0261	-9.29346	1.49346e-20	1.51799e-19	Igfn1	1	135881316	135934080	-	protein_coding	immunoglobulin-like and fibronectin type III domain containing 1 [Source:MGI Symbol;Acc:MGI:3045352]	Down
ENSMUSG00000014813	105	70	109	265	219	242	94.6667	242	-1.58458	-9.29278	1.50309e-20	1.52712e-19	Stc1	14	69266687	69279253	+	protein_coding	stanniocalcin 1 [Source:MGI Symbol;Acc:MGI:109131]	Down
ENSMUSG00000021175	388	344	320	120	121	123	350.667	121.333	1.29976	9.26761	1.90366e-20	1.92749e-19	Cdca7l	12	117768024	117842441	+	protein_coding	cell division cycle associated 7 like [Source:MGI Symbol;Acc:MGI:2384982]	Up
ENSMUSG00000061584	102	104	98	8	6	6	101.333	6.66667	3.6954	9.26539	1.94371e-20	1.96636e-19	Lyg2	1	37945004	37955574	-	protein_coding	lysozyme G-like 2 [Source:MGI Symbol;Acc:MGI:2685622]	Up
ENSMUSG00000028438	223	225	246	70	49	65	231.333	61.3333	1.68604	9.25431	2.15619e-20	2.17853e-19	Kif24	4	41390745	41464887	-	protein_coding	kinesin family member 24 [Source:MGI Symbol;Acc:MGI:1918345]	Up
ENSMUSG00000034040	110	96	88	221	228	244	98	231	-1.46817	-9.25176	2.20832e-20	2.22929e-19	Galnt17	5	130900923	131337335	-	protein_coding	polypeptide N-acetylgalactosaminyltransferase 17 [Source:MGI Symbol;Acc:MGI:2137594]	Down
ENSMUSG00000027107	21	14	25	110	99	105	20	104.667	-2.61857	-9.24428	2.36819e-20	2.38865e-19	Chrna1	2	73393559	73410682	-	protein_coding	cholinergic receptor, nicotinic, alpha polypeptide 1 (muscle) [Source:MGI Symbol;Acc:MGI:87885]	Down
ENSMUSG00000035455	241	240	214	63	53	71	231.667	62.3333	1.66442	9.23506	2.58136e-20	2.60034e-19	Fignl1	11	11737431	11758962	-	protein_coding	fidgetin-like 1 [Source:MGI Symbol;Acc:MGI:1890648]	Up
ENSMUSG00000039661	33	23	42	133	124	135	32.6667	130.667	-2.23077	-9.22947	2.71982e-20	2.73866e-19	Dusp26	8	31579499	31587075	+	protein_coding	dual specificity phosphatase 26 (putative) [Source:MGI Symbol;Acc:MGI:1914209]	Down
ENSMUSG00000051984	60	51	61	194	165	155	57.3333	171.333	-1.81063	-9.22601	2.80899e-20	2.82604e-19	Sec31b	19	44505396	44534303	-	protein_coding	Sec31 homolog B (S. cerevisiae) [Source:MGI Symbol;Acc:MGI:2685187]	Down
ENSMUSG00000056529	413	386	439	168	147	160	412.667	158.333	1.1515	9.2177	3.03551e-20	3.04746e-19	Ptafr	4	132291378	132309994	+	protein_coding	platelet-activating factor receptor [Source:MGI Symbol;Acc:MGI:106066]	Up
ENSMUSG00000030218	206	201	216	351	379	402	207.667	377.333	-1.09268	-9.20941	3.27935e-20	3.28809e-19	Mgp	6	136849433	136852821	-	protein_coding	matrix Gla protein [Source:MGI Symbol;Acc:MGI:96976]	Down
ENSMUSG00000079563	36	31	35	142	122	122	34	128.667	-2.15093	-9.20835	3.31165e-20	3.31907e-19	Pglyrp2	17	32631433	32643141	-	protein_coding	peptidoglycan recognition protein 2 [Source:MGI Symbol;Acc:MGI:1928099]	Down
ENSMUSG00000066000	134	116	139	282	279	263	129.667	274.667	-1.31466	-9.20425	3.44066e-20	3.444e-19	Zfp979	4	147696394	147726970	-	protein_coding	zinc finger protein 979 [Source:MGI Symbol;Acc:MGI:2148252]	Down
ENSMUSG00000035112	205	238	254	65	63	56	232.333	61.3333	1.69035	9.20192	3.51614e-20	3.51807e-19	Wnk4	11	101151393	101168235	+	protein_coding	WNK lysine deficient protein kinase 4 [Source:MGI Symbol;Acc:MGI:1917097]	Up
ENSMUSG00000041642	380	413	428	156	159	150	407	155	1.16154	9.19078	3.90021e-20	3.89741e-19	Kif21b	1	136059127	136105736	+	protein_coding	kinesin family member 21B [Source:MGI Symbol;Acc:MGI:109234]	Up
ENSMUSG00000029521	270	244	255	78	75	79	256.333	77.3333	1.49786	9.16674	4.87542e-20	4.85963e-19	Chek2	5	110987845	111022011	+	protein_coding	checkpoint kinase 2 [Source:MGI Symbol;Acc:MGI:1355321]	Up
ENSMUSG00000079553	322	280	373	111	93	106	325	103.333	1.42283	9.16604	4.90714e-20	4.88919e-19	Kifc1	17	34094633	34109635	-	protein_coding	kinesin family member C1 [Source:MGI Symbol;Acc:MGI:109596]	Up
ENSMUSG00000030825	199	208	196	32	40	61	201	44.3333	1.95139	9.14912	5.7401e-20	5.70233e-19	Hsd17b14	7	45204317	45217176	+	protein_coding	hydroxysteroid (17-beta) dehydrogenase 14 [Source:MGI Symbol;Acc:MGI:1913315]	Up
ENSMUSG00000022996	257	263	255	82	81	70	258.333	77.6667	1.50227	9.14651	5.88022e-20	5.83908e-19	Wnt10b	15	98668593	98676031	-	protein_coding	wingless-type MMTV integration site family, member 10B [Source:MGI Symbol;Acc:MGI:108061]	Up
ENSMUSG00000042082	533	515	549	187	209	255	532.333	217	1.0643	9.14336	6.05438e-20	6.00951e-19	Arsb	13	93908138	94079524	+	protein_coding	arylsulfatase B [Source:MGI Symbol;Acc:MGI:88075]	Up
ENSMUSG00000022900	137	131	107	21	14	13	125	16	2.7351	9.13752	6.38996e-20	6.33925e-19	Ildr1	16	36514340	36547166	+	protein_coding	immunoglobulin-like domain containing receptor 1 [Source:MGI Symbol;Acc:MGI:2146574]	Up
ENSMUSG00000037016	240	265	301	86	67	82	268.667	78.3333	1.54874	9.13749	6.39194e-20	6.33925e-19	Frem2	3	53421359	53564776	-	protein_coding	Fras1 related extracellular matrix protein 2 [Source:MGI Symbol;Acc:MGI:2444465]	Up
ENSMUSG00000026435	378	388	362	147	142	133	376	140.667	1.18719	9.12808	6.97222e-20	6.90608e-19	Slc45a3	1	131890705	131910707	+	protein_coding	solute carrier family 45, member 3 [Source:MGI Symbol;Acc:MGI:1922082]	Up
ENSMUSG00000032537	107	148	127	14	18	18	127.333	16.6667	2.70302	9.12779	6.99114e-20	6.92193e-19	Ephb1	9	101799327	102231892	-	protein_coding	Eph receptor B1 [Source:MGI Symbol;Acc:MGI:1096337]	Up
ENSMUSG00000107451	6	6	9	101	70	69	7	80	-3.74448	-9.11926	7.56414e-20	7.47365e-19	Gm44421	6	90455448	90456668	+	lncRNA	predicted gene, 44421 [Source:MGI Symbol;Acc:MGI:5690813]	Down
ENSMUSG00000047889	114	97	98	6	12	5	103	7.66667	3.51388	9.11159	8.11802e-20	8.00755e-19	Serpinb6d	13	33845388	33855564	+	protein_coding	serine (or cysteine) peptidase inhibitor, clade B, member 6d [Source:MGI Symbol;Acc:MGI:2667783]	Up
ENSMUSG00000038576	116	122	112	13	9	19	116.667	13.6667	2.86519	9.10823	8.37359e-20	8.25278e-19	Susd4	1	182591425	182724156	+	protein_coding	sushi domain containing 4 [Source:MGI Symbol;Acc:MGI:2138351]	Up
ENSMUSG00000059493	210	228	197	64	42	52	211.667	52.6667	1.77763	9.08871	1.00221e-19	9.85295e-19	Nhs	X	160616292	160942726	-	protein_coding	NHS actin remodeling regulator [Source:MGI Symbol;Acc:MGI:2684894]	Up
ENSMUSG00000028328	184	171	188	331	355	331	181	339	-1.13733	-9.07637	1.1226e-19	1.10228e-18	Tmod1	4	46038935	46116032	+	protein_coding	tropomodulin 1 [Source:MGI Symbol;Acc:MGI:98775]	Down
ENSMUSG00000044550	98	109	92	5	6	10	99.6667	7	3.60197	9.07501	1.13669e-19	1.11565e-18	Tceal3	X	135491591	135569127	+	protein_coding	transcription elongation factor A (SII)-like 3 [Source:MGI Symbol;Acc:MGI:1913354]	Up
ENSMUSG00000039396	231	188	193	49	42	58	204	49.6667	1.80826	9.05776	1.33161e-19	1.30588e-18	Neil3	8	54039902	54092100	-	protein_coding	nei like 3 (E. coli) [Source:MGI Symbol;Acc:MGI:2384588]	Up
ENSMUSG00000047641	98	100	90	4	6	6	96	5.33333	3.93878	9.05032	1.42552e-19	1.39624e-18	Krt87	15	101328919	101336685	-	protein_coding	keratin 87 [Source:MGI Symbol;Acc:MGI:3665486]	Up
ENSMUSG00000022415	426	438	384	161	170	143	416	158	1.16457	9.04715	1.46746e-19	1.43673e-18	Syngr1	15	79975535	80003702	+	protein_coding	synaptogyrin 1 [Source:MGI Symbol;Acc:MGI:1328323]	Up
ENSMUSG00000073601	0	6	1	83	90	86	2.33333	86.3333	-5.4407	-9.04106	1.55157e-19	1.51719e-18	Serpinb3c	1	107198931	107206101	-	protein_coding	serine (or cysteine) peptidase inhibitor, clade B, member 3C [Source:MGI Symbol;Acc:MGI:1277952]	Down
ENSMUSG00000033182	73	58	60	181	171	172	63.6667	174.667	-1.68736	-9.03672	1.61442e-19	1.57801e-18	Kbtbd12	6	88522096	88614932	-	protein_coding	kelch repeat and BTB (POZ) domain containing 12 [Source:MGI Symbol;Acc:MGI:1918481]	Down
ENSMUSG00000011305	66	51	49	156	156	179	55.3333	163.667	-1.79527	-9.01466	1.97477e-19	1.92388e-18	Plin5	17	56418601	56424596	-	protein_coding	perilipin 5 [Source:MGI Symbol;Acc:MGI:1914218]	Down
ENSMUSG00000094796	123	107	143	21	16	11	124.333	16	2.72636	9.00699	2.11793e-19	2.05912e-18	BC147527	13	120761928	120770315	+	protein_coding	cDNA sequence BC147527 [Source:MGI Symbol;Acc:MGI:4840510]	Up
ENSMUSG00000074733	367	354	360	124	147	119	360.333	130	1.23816	9.00383	2.17986e-19	2.11759e-18	Zfp950	19	61042278	61129278	-	protein_coding	zinc finger protein 950 [Source:MGI Symbol;Acc:MGI:2652824]	Up
ENSMUSG00000062329	59	50	62	175	164	154	57	164.333	-1.75922	-9.00016	2.25384e-19	2.18766e-18	Cytl1	5	37892863	37897164	+	protein_coding	cytokine-like 1 [Source:MGI Symbol;Acc:MGI:2684993]	Down
ENSMUSG00000025129	21	37	26	106	132	124	28	120.667	-2.3393	-8.99327	2.39987e-19	2.3256e-18	Ppp1r27	11	120440805	120441958	-	protein_coding	protein phosphatase 1, regulatory subunit 27 [Source:MGI Symbol;Acc:MGI:1915951]	Down
ENSMUSG00000020897	468	410	456	174	188	173	444.667	178.333	1.08612	8.99278	2.41059e-19	2.33503e-18	Aurkb	11	68936473	68942490	+	protein_coding	aurora kinase B [Source:MGI Symbol;Acc:MGI:107168]	Up
ENSMUSG00000117123	135	142	134	27	24	18	137	23	2.34295	8.97728	2.77553e-19	2.68087e-18	Gm49890	4	88828092	88856758	-	lncRNA	predicted gene, 49890 [Source:MGI Symbol;Acc:MGI:6270578]	Up
ENSMUSG00000053460	392	386	342	137	132	150	373.333	139.667	1.18801	8.97206	2.91013e-19	2.80859e-18	Ggcx	6	72391291	72407695	+	protein_coding	gamma-glutamyl carboxylase [Source:MGI Symbol;Acc:MGI:1927655]	Up
ENSMUSG00000055148	378	328	433	777	604	597	379.667	659.333	-1.02687	-8.95446	3.41407e-19	3.28824e-18	Klf2	8	73072877	73075500	+	protein_coding	Kruppel-like factor 2 (lung) [Source:MGI Symbol;Acc:MGI:1342772]	Down
ENSMUSG00000007080	378	402	401	153	145	165	393.667	154.333	1.12071	8.93311	4.14212e-19	3.97493e-18	Pole	5	110434172	110485340	+	protein_coding	polymerase (DNA directed), epsilon [Source:MGI Symbol;Acc:MGI:1196391]	Up
ENSMUSG00000026196	205	173	204	33	46	55	194	44.6667	1.88758	8.92582	4.42427e-19	4.23883e-18	Bard1	1	71066657	71142305	-	protein_coding	BRCA1 associated RING domain 1 [Source:MGI Symbol;Acc:MGI:1328361]	Up
ENSMUSG00000039519	225	195	213	370	364	378	211	370.667	-1.04405	-8.91963	4.67849e-19	4.47877e-18	Cyp7b1	3	18126114	18297502	-	protein_coding	cytochrome P450, family 7, subfamily b, polypeptide 1 [Source:MGI Symbol;Acc:MGI:104978]	Down
ENSMUSG00000073002	200	187	182	391	317	345	189.667	351	-1.11813	-8.91367	4.93694e-19	4.72046e-18	Vamp5	6	72345777	72357451	-	protein_coding	vesicle-associated membrane protein 5 [Source:MGI Symbol;Acc:MGI:1858622]	Down
ENSMUSG00000003779	500	484	457	222	193	175	480.333	196.667	1.05697	8.9049	5.34332e-19	5.1049e-18	Kif20a	18	34757666	34766330	+	protein_coding	kinesin family member 20A [Source:MGI Symbol;Acc:MGI:1201682]	Up
ENSMUSG00000090124	170	152	154	299	302	307	158.667	302.667	-1.16308	-8.89859	5.65623e-19	5.39732e-18	Ugt1a7c	1	88022784	88147724	+	protein_coding	UDP glucuronosyltransferase 1 family, polypeptide A7C [Source:MGI Symbol;Acc:MGI:3032636]	Down
ENSMUSG00000034394	107	113	108	266	233	223	109.333	240.667	-1.36926	-8.89829	5.67141e-19	5.40746e-18	Lif	11	4207557	4222514	+	protein_coding	leukemia inhibitory factor [Source:MGI Symbol;Acc:MGI:96787]	Down
ENSMUSG00000017861	378	386	478	161	156	138	414	151.667	1.21716	8.87874	6.76237e-19	6.4347e-18	Mybl2	2	162896607	162926608	+	protein_coding	myeloblastosis oncogene-like 2 [Source:MGI Symbol;Acc:MGI:101785]	Up
ENSMUSG00000002459	117	105	102	220	266	240	108	242	-1.3968	-8.87291	7.12611e-19	6.77278e-18	Rgs20	1	4979799	5140508	-	protein_coding	regulator of G-protein signaling 20 [Source:MGI Symbol;Acc:MGI:1929866]	Down
ENSMUSG00000024912	13	20	25	114	103	87	19.3333	101.333	-2.62145	-8.8705	7.28151e-19	6.91758e-18	Fosl1	19	5497575	5505974	+	protein_coding	fos-like antigen 1 [Source:MGI Symbol;Acc:MGI:107179]	Down
ENSMUSG00000050921	102	93	102	243	203	224	99	223.333	-1.40385	-8.84629	9.04787e-19	8.58533e-18	P2ry10	X	106132098	106148580	+	protein_coding	purinergic receptor P2Y, G-protein coupled 10 [Source:MGI Symbol;Acc:MGI:1926076]	Down
ENSMUSG00000111713	30	31	25	120	106	113	28.6667	113	-2.20926	-8.8265	1.08004e-18	1.02074e-17	Gm20234	11	82956567	82962072	-	lncRNA	predicted gene, 20234 [Source:MGI Symbol;Acc:MGI:5012419]	Down
ENSMUSG00000031398	381	380	414	153	157	153	391.667	154.333	1.11231	8.82493	1.09524e-18	1.03428e-17	Plxna3	X	73372672	73388295	+	protein_coding	plexin A3 [Source:MGI Symbol;Acc:MGI:107683]	Up
ENSMUSG00000041954	411	394	405	148	163	172	403.333	161	1.09376	8.81944	1.15034e-18	1.08545e-17	Tnfrsf18	4	156110621	156113352	+	protein_coding	tumor necrosis factor receptor superfamily, member 18 [Source:MGI Symbol;Acc:MGI:894675]	Up
ENSMUSG00000067653	30	23	48	148	128	122	33.6667	132.667	-2.20966	-8.81405	1.20708e-18	1.13809e-17	Ankrd23	1	36569269	36575964	-	protein_coding	ankyrin repeat domain 23 [Source:MGI Symbol;Acc:MGI:1925571]	Down
ENSMUSG00000024300	485	466	538	187	221	211	496.333	206.333	1.03444	8.81042	1.24675e-18	1.17409e-17	Myo1f	17	33774681	33826738	+	protein_coding	myosin IF [Source:MGI Symbol;Acc:MGI:107711]	Up
ENSMUSG00000019214	211	199	209	58	60	48	206.333	55.3333	1.66661	8.80847	1.2687e-18	1.19428e-17	Chtf18	17	25937900	25946393	-	protein_coding	CTF18, chromosome transmission fidelity factor 18 [Source:MGI Symbol;Acc:MGI:2384887]	Up
ENSMUSG00000037997	400	431	375	153	150	171	402	158	1.11702	8.7997	1.37183e-18	1.28778e-17	Parp11	6	127423803	127471224	+	protein_coding	poly (ADP-ribose) polymerase family, member 11 [Source:MGI Symbol;Acc:MGI:2141505]	Up
ENSMUSG00000021768	39	34	52	166	131	130	41.6667	142.333	-2.00285	-8.79945	1.37483e-18	1.29009e-17	Dusp13	14	21783462	21801249	-	protein_coding	dual specificity phosphatase 13 [Source:MGI Symbol;Acc:MGI:1351599]	Down
ENSMUSG00000021947	400	400	374	139	164	153	391.333	152	1.13244	8.79684	1.40725e-18	1.31998e-17	Cryl1	14	57512450	57635986	-	protein_coding	crystallin, lambda 1 [Source:MGI Symbol;Acc:MGI:1915881]	Up
ENSMUSG00000054537	214	218	258	73	54	66	230	64.3333	1.6085	8.79398	1.44356e-18	1.35351e-17	Tmprss11e	5	86853045	86893674	-	protein_coding	transmembrane protease, serine 11e [Source:MGI Symbol;Acc:MGI:3513175]	Up
ENSMUSG00000020926	39	29	37	127	117	128	35	124	-2.05565	-8.79105	1.4817e-18	1.38817e-17	Adam11	11	102652265	102671088	+	protein_coding	a disintegrin and metallopeptidase domain 11 [Source:MGI Symbol;Acc:MGI:1098667]	Down
ENSMUSG00000023800	312	311	307	116	113	93	310	107.333	1.29827	8.78806	1.52162e-18	1.42501e-17	Tiam2	17	3376848	3581619	+	protein_coding	T cell lymphoma invasion and metastasis 2 [Source:MGI Symbol;Acc:MGI:1344338]	Up
ENSMUSG00000020871	120	99	104	17	11	6	107.667	11.3333	3.016	8.78787	1.52417e-18	1.42683e-17	Dlx4	11	95031273	95037089	-	protein_coding	distal-less homeobox 4 [Source:MGI Symbol;Acc:MGI:94904]	Up
ENSMUSG00000085022	208	223	199	56	59	59	210	58	1.62525	8.78295	1.5924e-18	1.49012e-17	Gm5860	4	81983668	82021046	+	lncRNA	predicted gene 5860 [Source:MGI Symbol;Acc:MGI:3646172]	Up
ENSMUSG00000040612	55	42	62	160	139	176	53	158.333	-1.80841	-8.76642	1.8444e-18	1.71982e-17	Ildr2	1	166081708	166144392	+	protein_coding	immunoglobulin-like domain containing receptor 2 [Source:MGI Symbol;Acc:MGI:1196370]	Down
ENSMUSG00000038893	423	373	413	169	145	167	403	160.333	1.09937	8.75519	2.03757e-18	1.89695e-17	Fam117a	11	95227844	95272698	+	protein_coding	family with sequence similarity 117, member A [Source:MGI Symbol;Acc:MGI:2144564]	Up
ENSMUSG00000055415	136	136	132	289	280	248	134.667	272.333	-1.24788	-8.74459	2.23824e-18	2.0797e-17	Atp10b	11	43040704	43153112	+	protein_coding	ATPase, class V, type 10B [Source:MGI Symbol;Acc:MGI:2442688]	Down
ENSMUSG00000043461	86	125	77	6	4	2	96	4	4.35467	8.73809	2.37079e-18	2.19855e-17	Sptssb	3	69726875	69767273	-	protein_coding	serine palmitoyltransferase, small subunit B [Source:MGI Symbol;Acc:MGI:1913433]	Up
ENSMUSG00000097789	159	150	157	38	33	20	155.333	30.3333	2.12392	8.73724	2.38878e-18	2.21436e-17	Ctxnd1	7	84178162	84232739	+	protein_coding	cortexin domain containing 1 [Source:MGI Symbol;Acc:MGI:3780284]	Up
ENSMUSG00000059013	127	136	165	306	274	282	142.667	287.333	-1.24059	-8.73277	2.48514e-18	2.30278e-17	Sh2d3c	2	32611067	32645524	+	protein_coding	SH2 domain containing 3C [Source:MGI Symbol;Acc:MGI:1351631]	Down
ENSMUSG00000033520	156	149	134	0	1	3	146.333	1.33333	6.54749	8.72196	2.7343e-18	2.52773e-17	Idi2	13	9002899	9010981	+	protein_coding	isopentenyl-diphosphate delta isomerase 2 [Source:MGI Symbol;Acc:MGI:2444315]	Up
ENSMUSG00000052105	191	219	220	69	47	46	210	54	1.72945	8.72159	2.74317e-18	2.53495e-17	Mtcl1	17	66643977	66756745	-	protein_coding	microtubule crosslinking factor 1 [Source:MGI Symbol;Acc:MGI:1915867]	Up
ENSMUSG00000054321	151	188	161	335	286	338	166.667	319.667	-1.16882	-8.71553	2.89398e-18	2.66807e-17	Taf4b	18	14916302	15033416	+	protein_coding	TATA-box binding protein associated factor 4b [Source:MGI Symbol;Acc:MGI:2152345]	Down
ENSMUSG00000031112	481	473	481	190	158	233	478.333	193.667	1.07582	8.7099	3.04153e-18	2.80192e-17	Stk26	X	49929924	49981974	+	protein_coding	serine/threonine kinase 26 [Source:MGI Symbol;Acc:MGI:1917665]	Up
ENSMUSG00000022126	12	10	14	81	83	76	12	80	-2.96904	-8.70832	3.08419e-18	2.84012e-17	Acod1	14	103284413	103294009	+	protein_coding	aconitate decarboxylase 1 [Source:MGI Symbol;Acc:MGI:103206]	Down
ENSMUSG00000046341	241	196	186	62	47	52	207.667	53.6667	1.72156	8.70763	3.103e-18	2.85632e-17	Gm11223	4	69843867	69844316	-	processed_pseudogene	predicted gene 11223 [Source:MGI Symbol;Acc:MGI:3651631]	Up
ENSMUSG00000117442	101	110	90	8	10	13	100.333	10.3333	3.04913	8.69881	3.3538e-18	3.0812e-17	1810073O08Rik	17	84225366	84229035	+	lncRNA	RIKEN cDNA 1810073O08 gene [Source:MGI Symbol;Acc:MGI:1919535]	Up
ENSMUSG00000052819	9	22	24	94	108	95	18.3333	99	-2.66477	-8.69607	3.43561e-18	3.15515e-17	Best2	8	85733831	85741160	-	protein_coding	bestrophin 2 [Source:MGI Symbol;Acc:MGI:2387588]	Down
ENSMUSG00000044749	107	74	129	247	242	250	103.333	246.333	-1.48478	-8.6923	3.55189e-18	3.25814e-17	Abca6	11	110067646	110142602	-	protein_coding	ATP-binding cassette, sub-family A (ABC1), member 6 [Source:MGI Symbol;Acc:MGI:1923434]	Down
ENSMUSG00000044534	70	61	77	187	169	176	69.3333	177.333	-1.58564	-8.68737	3.70922e-18	3.39852e-17	Ackr2	9	121727421	121740140	+	protein_coding	atypical chemokine receptor 2 [Source:MGI Symbol;Acc:MGI:1891697]	Down
ENSMUSG00000000982	9	10	6	73	62	88	8.33333	74.3333	-3.38526	-8.68048	3.94117e-18	3.60825e-17	Ccl3	11	83538670	83540181	-	protein_coding	chemokine (C-C motif) ligand 3 [Source:MGI Symbol;Acc:MGI:98260]	Down
ENSMUSG00000032852	117	149	122	19	21	24	129.333	21.3333	2.3698	8.67676	4.072e-18	3.72515e-17	Rspo4	2	151684847	151716588	+	protein_coding	R-spondin 4 [Source:MGI Symbol;Acc:MGI:1924467]	Up
ENSMUSG00000090582	19	15	23	97	111	82	19	96.6667	-2.58112	-8.65611	4.88157e-18	4.45201e-17	Gm17024	12	40259486	40261072	-	lncRNA	predicted gene 17024 [Source:MGI Symbol;Acc:MGI:4937851]	Down
ENSMUSG00000027326	348	385	345	130	130	151	359.333	137	1.16101	8.62722	6.2862e-18	5.70451e-17	Knl1	2	118877600	118935982	+	protein_coding	kinetochore scaffold 1 [Source:MGI Symbol;Acc:MGI:1923714]	Up
ENSMUSG00000016087	187	208	179	349	321	353	191.333	341	-1.06385	-8.62456	6.43404e-18	5.83643e-17	Fli1	9	32333500	32454157	-	protein_coding	Friend leukemia integration 1 [Source:MGI Symbol;Acc:MGI:95554]	Down
ENSMUSG00000051378	280	307	268	83	88	111	285	94	1.37036	8.62349	6.49436e-18	5.8889e-17	Kif18b	11	102796355	102815950	-	protein_coding	kinesin family member 18B [Source:MGI Symbol;Acc:MGI:2446979]	Up
ENSMUSG00000056204	379	360	346	152	123	144	361.667	139.667	1.14266	8.60602	7.56404e-18	6.84315e-17	Pgpep1	8	71099085	71113038	-	protein_coding	pyroglutamyl-peptidase I [Source:MGI Symbol;Acc:MGI:1913772]	Up
ENSMUSG00000091649	167	172	173	48	33	41	170.667	40.6667	1.83979	8.59055	8.65512e-18	7.82128e-17	Phf11b	14	59558413	59578800	-	protein_coding	PHD finger protein 11B [Source:MGI Symbol;Acc:MGI:3645789]	Up
ENSMUSG00000055493	151	163	165	295	282	316	159.667	297.667	-1.12884	-8.58992	8.70304e-18	7.86159e-17	Epm2a	10	11219148	11335388	+	protein_coding	epilepsy, progressive myoclonic epilepsy, type 2 gene alpha [Source:MGI Symbol;Acc:MGI:1341085]	Down
ENSMUSG00000028989	93	106	89	220	204	216	96	213.333	-1.38242	-8.58105	9.40128e-18	8.48262e-17	Angptl7	4	148579640	148584917	-	protein_coding	angiopoietin-like 7 [Source:MGI Symbol;Acc:MGI:3605801]	Down
ENSMUSG00000037020	189	177	225	366	400	334	197	366.667	-1.1292	-8.5722	1.01525e-17	9.14649e-17	Wdr62	7	29939563	29979844	-	protein_coding	WD repeat domain 62 [Source:MGI Symbol;Acc:MGI:1923696]	Down
ENSMUSG00000065987	269	241	237	67	87	77	249	77	1.46067	8.57083	1.02744e-17	9.25278e-17	Cd209b	8	3967655	3976844	-	protein_coding	CD209b antigen [Source:MGI Symbol;Acc:MGI:1916415]	Up
ENSMUSG00000021464	296	319	289	104	100	118	301.333	107.333	1.25919	8.55944	1.13415e-17	1.01828e-16	Ror2	13	53263348	53440160	-	protein_coding	receptor tyrosine kinase-like orphan receptor 2 [Source:MGI Symbol;Acc:MGI:1347521]	Up
ENSMUSG00000071036	5	5	3	62	70	66	4.33333	66	-4.16108	-8.55807	1.1477e-17	1.03006e-16	Gm10309	17	86805159	86812916	-	lncRNA	predicted gene 10309 [Source:MGI Symbol;Acc:MGI:3641941]	Down
ENSMUSG00000029468	398	436	488	174	181	184	440.667	179.667	1.06347	8.55692	1.15926e-17	1.04004e-16	P2rx7	5	122781974	122829495	+	protein_coding	purinergic receptor P2X, ligand-gated ion channel, 7 [Source:MGI Symbol;Acc:MGI:1339957]	Up
ENSMUSG00000041911	85	104	84	8	9	4	91	7	3.46837	8.55638	1.1647e-17	1.04453e-16	Dlx1	2	71358457	71364325	+	protein_coding	distal-less homeobox 1 [Source:MGI Symbol;Acc:MGI:94901]	Up
ENSMUSG00000078350	141	139	161	30	34	27	147	30.3333	2.04474	8.53825	1.36269e-17	1.21978e-16	Smim1	4	154104927	154110687	-	protein_coding	small integral membrane protein 1 [Source:MGI Symbol;Acc:MGI:1916109]	Up
ENSMUSG00000005057	182	189	233	383	395	337	201.333	371.667	-1.11677	-8.53115	1.44894e-17	1.29601e-16	Sh2b2	5	136247001	136275410	-	protein_coding	SH2B adaptor protein 2 [Source:MGI Symbol;Acc:MGI:1345171]	Down
ENSMUSG00000020875	160	159	154	40	37	29	157.667	35.3333	1.92603	8.52962	1.46824e-17	1.31228e-16	Hoxb9	11	96162283	96167421	+	protein_coding	homeobox B9 [Source:MGI Symbol;Acc:MGI:96190]	Up
ENSMUSG00000044968	284	256	250	93	87	83	263.333	87.6667	1.3554	8.50201	1.8634e-17	1.66234e-16	Napepld	5	21867899	21906394	-	protein_coding	N-acyl phosphatidylethanolamine phospholipase D [Source:MGI Symbol;Acc:MGI:2140885]	Up
ENSMUSG00000037977	165	154	163	48	24	25	160.667	32.3333	2.08343	8.49527	1.97481e-17	1.75709e-16	6430571L13Rik	9	107217801	107229621	+	protein_coding	RIKEN cDNA 6430571L13 gene [Source:MGI Symbol;Acc:MGI:2445137]	Up
ENSMUSG00000038059	155	165	191	313	299	330	170.333	314	-1.11269	-8.48871	2.08945e-17	1.85561e-16	Smim3	18	60607263	60635059	-	protein_coding	small integral membrane protein 3 [Source:MGI Symbol;Acc:MGI:1917088]	Down
ENSMUSG00000037440	197	160	198	52	35	50	185	45.6667	1.78898	8.48464	2.16382e-17	1.92094e-16	Vnn1	10	23770586	23781241	+	protein_coding	vanin 1 [Source:MGI Symbol;Acc:MGI:108395]	Up
ENSMUSG00000059741	3	1	3	78	62	75	2.33333	71.6667	-5.17026	-8.48428	2.17056e-17	1.9262e-16	Myl3	9	110570929	110598866	+	protein_coding	myosin, light polypeptide 3 [Source:MGI Symbol;Acc:MGI:97268]	Down
ENSMUSG00000028773	194	165	199	323	327	347	186	332.333	-1.06846	-8.47794	2.2921e-17	2.03101e-16	Fabp3	4	130202388	130209256	+	protein_coding	fatty acid binding protein 3, muscle and heart [Source:MGI Symbol;Acc:MGI:95476]	Down
ENSMUSG00000108545	50	49	39	152	120	148	46	140	-1.83489	-8.47468	2.35727e-17	2.08564e-16	Gm44613	7	17807941	17920877	-	lncRNA	predicted gene 44613 [Source:MGI Symbol;Acc:MGI:5753189]	Down
ENSMUSG00000007989	348	400	360	158	139	126	369.333	141	1.15831	8.46875	2.4805e-17	2.19222e-16	Fzd3	14	65429898	65499912	-	protein_coding	frizzled class receptor 3 [Source:MGI Symbol;Acc:MGI:108476]	Up
ENSMUSG00000035385	268	267	244	92	80	89	259.667	87	1.34723	8.4604	2.66452e-17	2.34959e-16	Ccl2	11	81926397	81928279	+	protein_coding	chemokine (C-C motif) ligand 2 [Source:MGI Symbol;Acc:MGI:98259]	Up
ENSMUSG00000018341	45	29	24	111	121	133	32.6667	121.667	-2.12868	-8.45918	2.69257e-17	2.37345e-16	Il12rb2	6	67268302	67353172	-	protein_coding	interleukin 12 receptor, beta 2 [Source:MGI Symbol;Acc:MGI:1270861]	Down
ENSMUSG00000055240	479	380	429	191	155	170	429.333	172	1.08903	8.44851	2.95033e-17	2.59872e-16	Zfp101	17	33579481	33613615	-	protein_coding	zinc finger protein 101 [Source:MGI Symbol;Acc:MGI:107547]	Up
ENSMUSG00000048766	224	207	221	350	357	468	217.333	391.667	-1.07919	-8.44609	3.01218e-17	2.65123e-16	Skint10	4	112568344	112632063	-	protein_coding	selection and upkeep of intraepithelial T cells 10 [Source:MGI Symbol;Acc:MGI:2685416]	Down
ENSMUSG00000078252	93	106	99	13	13	10	99.3333	12	2.81794	8.44514	3.03675e-17	2.67187e-16	Krtap17-1	11	99884060	99884820	-	protein_coding	keratin associated protein 17-1 [Source:MGI Symbol;Acc:MGI:1925164]	Up
ENSMUSG00000035934	51	41	65	156	148	149	52.3333	151	-1.75999	-8.42932	3.47671e-17	3.0533e-16	Pknox2	9	36802278	37058703	-	protein_coding	Pbx/knotted 1 homeobox 2 [Source:MGI Symbol;Acc:MGI:2445415]	Down
ENSMUSG00000027490	328	316	373	133	127	124	339	128	1.174	8.42738	3.53488e-17	3.10256e-16	E2f1	2	154401327	154411812	-	protein_coding	E2F transcription factor 1 [Source:MGI Symbol;Acc:MGI:101941]	Up
ENSMUSG00000079470	175	198	220	54	55	52	197.667	53.6667	1.64995	8.42372	3.64702e-17	3.19576e-16	Utp14b	1	78635755	78649229	+	protein_coding	UTP14B small subunit processome component [Source:MGI Symbol;Acc:MGI:2445092]	Up
ENSMUSG00000027203	511	546	438	238	185	187	498.333	203.333	1.06304	8.41368	3.97328e-17	3.46882e-16	Dut	2	125089110	125100528	+	protein_coding	deoxyuridine triphosphatase [Source:MGI Symbol;Acc:MGI:1346051]	Up
ENSMUSG00000031610	77	101	78	5	7	3	85.3333	5	3.86115	8.41109	4.06205e-17	3.54502e-16	Scrg1	8	57908957	57930619	+	protein_coding	scrapie responsive gene 1 [Source:MGI Symbol;Acc:MGI:1328308]	Up
ENSMUSG00000033762	160	141	146	32	37	28	149	32.3333	1.97155	8.40492	4.28155e-17	3.73109e-16	Recql4	15	76587753	76594748	-	protein_coding	RecQ protein-like 4 [Source:MGI Symbol;Acc:MGI:1931028]	Up
ENSMUSG00000044359	24	22	37	96	130	112	27.6667	112.667	-2.25937	-8.40169	4.40094e-17	3.83372e-16	P2ry4	X	99633760	99638475	-	protein_coding	pyrimidinergic receptor P2Y, G-protein coupled, 4 [Source:MGI Symbol;Acc:MGI:1926594]	Down
ENSMUSG00000040310	148	150	156	41	25	33	151.333	33	1.96806	8.39776	4.55067e-17	3.96124e-16	Alx4	2	93472729	93511684	+	protein_coding	aristaless-like homeobox 4 [Source:MGI Symbol;Acc:MGI:108359]	Up
ENSMUSG00000049307	122	124	117	28	13	17	121	19.3333	2.41689	8.39318	4.73158e-17	4.11569e-16	Fut4	9	14659616	14663689	-	protein_coding	fucosyltransferase 4 [Source:MGI Symbol;Acc:MGI:95594]	Up
ENSMUSG00000048416	172	161	161	292	291	311	164.667	298	-1.08666	-8.38944	4.88457e-17	4.24099e-16	Mlf1	3	67281430	67307336	+	protein_coding	myeloid leukemia factor 1 [Source:MGI Symbol;Acc:MGI:1341819]	Down
ENSMUSG00000053093	2	0	0	242	213	230	0.666667	228.333	-8.65034	-8.38199	5.20406e-17	4.50848e-16	Myh7	14	55208141	55232083	-	protein_coding	myosin, heavy polypeptide 7, cardiac muscle, beta [Source:MGI Symbol;Acc:MGI:2155600]	Down
ENSMUSG00000024401	48	68	59	174	141	164	58.3333	159.667	-1.68168	-8.37938	5.32052e-17	4.60768e-16	Tnf	17	35418357	35420983	-	protein_coding	tumor necrosis factor [Source:MGI Symbol;Acc:MGI:104798]	Down
ENSMUSG00000031790	388	376	401	165	154	166	388.333	161.667	1.03364	8.37118	5.70425e-17	4.93459e-16	Mmp15	8	96078896	96101708	+	protein_coding	matrix metallopeptidase 15 [Source:MGI Symbol;Acc:MGI:109320]	Up
ENSMUSG00000074480	306	343	320	117	129	116	323	120.667	1.18891	8.36517	6.00286e-17	5.19102e-16	Mex3a	3	88439702	88448703	+	protein_coding	mex3 RNA binding family member A [Source:MGI Symbol;Acc:MGI:1919890]	Up
ENSMUSG00000041351	102	117	103	234	214	225	107.333	224.333	-1.29394	-8.3542	6.58758e-17	5.69043e-16	Rap1gap	4	137392037	137457172	+	protein_coding	Rap1 GTPase-activating protein [Source:MGI Symbol;Acc:MGI:109338]	Down
ENSMUSG00000028926	400	373	384	160	144	173	385.667	159	1.0482	8.34832	6.92399e-17	5.97885e-16	Cdk14	5	4853391	5470312	-	protein_coding	cyclin-dependent kinase 14 [Source:MGI Symbol;Acc:MGI:894318]	Up
ENSMUSG00000045534	12	15	19	85	82	80	15.3333	82.3333	-2.65584	-8.34801	6.94246e-17	5.99261e-16	Kcna5	6	126509514	126512375	-	protein_coding	potassium voltage-gated channel, shaker-related subfamily, member 5 [Source:MGI Symbol;Acc:MGI:96662]	Down
ENSMUSG00000074476	356	332	330	143	111	137	339.333	130.333	1.15079	8.3401	7.42308e-17	6.39583e-16	Spc24	9	21666738	21671599	-	protein_coding	SPC24, NDC80 kinetochore complex component, homolog (S. cerevisiae) [Source:MGI Symbol;Acc:MGI:1914879]	Up
ENSMUSG00000031480	406	356	378	148	151	165	380	154.667	1.06582	8.33775	7.57162e-17	6.51907e-16	Thsd1	8	22717329	22751350	+	protein_coding	thrombospondin, type I, domain 1 [Source:MGI Symbol;Acc:MGI:1929096]	Up
ENSMUSG00000095687	121	110	107	15	19	20	112.667	18	2.41458	8.32922	8.13739e-17	6.99603e-16	Rnaset2a	17	8334277	8366929	-	protein_coding	ribonuclease T2A [Source:MGI Symbol;Acc:MGI:1915445]	Up
ENSMUSG00000058740	19	17	21	87	110	79	19	92	-2.51026	-8.32913	8.14401e-17	6.99919e-16	Kcnt1	2	25753746	25808285	+	protein_coding	potassium channel, subfamily T, member 1 [Source:MGI Symbol;Acc:MGI:1924627]	Down
ENSMUSG00000042045	50	43	48	134	127	148	47	136.333	-1.76666	-8.32788	8.23054e-17	7.06842e-16	Sln	9	53757448	53761844	+	protein_coding	sarcolipin [Source:MGI Symbol;Acc:MGI:1913652]	Down
ENSMUSG00000105245	28	30	20	95	97	121	26	104.333	-2.2343	-8.32354	8.5372e-17	7.32647e-16	Gm31305	3	97637655	97643482	+	lncRNA	predicted gene, 31305 [Source:MGI Symbol;Acc:MGI:5590464]	Down
ENSMUSG00000027323	405	414	334	153	128	164	384.333	148.333	1.14412	8.32087	8.73178e-17	7.48804e-16	Rad51	2	118943274	118977926	+	protein_coding	RAD51 recombinase [Source:MGI Symbol;Acc:MGI:97890]	Up
ENSMUSG00000048699	98	96	94	6	10	16	96	10.6667	2.93991	8.31709	9.01464e-17	7.72502e-16	Krt90	15	101460791	101471385	-	protein_coding	keratin 90 [Source:MGI Symbol;Acc:MGI:3045312]	Up
ENSMUSG00000052942	48	56	64	146	153	156	56	151.667	-1.66841	-8.31211	9.4017e-17	8.04507e-16	Glis3	19	28236251	28657477	-	protein_coding	GLIS family zinc finger 3 [Source:MGI Symbol;Acc:MGI:2444289]	Down
ENSMUSG00000027925	1	0	0	298	269	282	0.333333	283	-9.85611	-8.30841	9.6994e-17	8.28785e-16	Sprr2j-ps	3	92325389	92326703	+	protein_coding	small proline-rich protein 2J, pseudogene [Source:MGI Symbol;Acc:MGI:1330345]	Down
ENSMUSG00000050520	120	132	102	7	22	20	118	16.3333	2.62005	8.30644	9.86119e-17	8.42306e-16	Cldn8	16	88357716	88360071	-	protein_coding	claudin 8 [Source:MGI Symbol;Acc:MGI:1859286]	Up
ENSMUSG00000021902	175	165	163	319	282	302	167.667	301	-1.07467	-8.30511	9.97243e-17	8.515e-16	Phf7	14	30959646	30973274	-	protein_coding	PHD finger protein 7 [Source:MGI Symbol;Acc:MGI:1919088]	Down
ENSMUSG00000020913	0	0	0	160	133	156	0	149.667	-9.89779	-8.29178	1.11564e-16	9.49856e-16	Krt24	11	99170785	99176088	-	protein_coding	keratin 24 [Source:MGI Symbol;Acc:MGI:1922956]	Down
ENSMUSG00000054675	365	345	347	154	137	123	352.333	138	1.12084	8.28422	1.18883e-16	1.0118e-15	Tmem119	5	113931790	113938577	-	protein_coding	transmembrane protein 119 [Source:MGI Symbol;Acc:MGI:2385228]	Up
ENSMUSG00000052921	196	194	209	361	320	341	199.667	340.667	-1.0012	-8.27502	1.28436e-16	1.09233e-15	Arhgef15	11	68833981	68848306	-	protein_coding	Rho guanine nucleotide exchange factor (GEF) 15 [Source:MGI Symbol;Acc:MGI:3045246]	Down
ENSMUSG00000027438	76	64	84	192	192	163	74.6667	182.333	-1.52059	-8.25836	1.47691e-16	1.25071e-15	Napb	2	148535905	148574387	-	protein_coding	N-ethylmaleimide sensitive fusion protein attachment protein beta [Source:MGI Symbol;Acc:MGI:104562]	Down
ENSMUSG00000041700	263	261	245	68	98	82	256.333	82.6667	1.39972	8.24973	1.58749e-16	1.34338e-15	Lhfpl1	X	144073355	144132085	-	protein_coding	lipoma HMGIC fusion partner-like 1 [Source:MGI Symbol;Acc:MGI:1891214]	Up
ENSMUSG00000062991	98	77	56	184	180	243	77	202.333	-1.62331	-8.24617	1.63551e-16	1.38205e-15	Nrg1	8	32304579	33374825	-	protein_coding	neuregulin 1 [Source:MGI Symbol;Acc:MGI:96083]	Down
ENSMUSG00000078922	302	293	284	117	97	110	293	108	1.20969	8.24508	1.65044e-16	1.39367e-15	Tgtp1	11	48876154	48884999	-	protein_coding	T cell specific GTPase 1 [Source:MGI Symbol;Acc:MGI:98734]	Up
ENSMUSG00000072964	348	324	331	119	130	142	334.333	130.333	1.12805	8.24408	1.66432e-16	1.40489e-15	Bhlhb9	X	134698343	134791830	+	protein_coding	basic helix-loop-helix domain containing, class B9 [Source:MGI Symbol;Acc:MGI:1917487]	Up
ENSMUSG00000086040	89	72	74	185	174	188	78.3333	182.333	-1.44976	-8.24035	1.71714e-16	1.44845e-15	Wipf3	6	54406588	54480753	+	protein_coding	WAS/WASL interacting protein family, member 3 [Source:MGI Symbol;Acc:MGI:3044681]	Down
ENSMUSG00000041202	256	252	257	89	92	81	255	87.3333	1.31414	8.23883	1.73903e-16	1.46639e-15	Pla2g2d	4	138503046	138509357	+	protein_coding	phospholipase A2, group IID [Source:MGI Symbol;Acc:MGI:1341796]	Up
ENSMUSG00000026387	17	16	16	87	81	78	16.3333	82	-2.55912	-8.23656	1.77229e-16	1.49338e-15	Sctr	1	119934624	119991266	+	protein_coding	secretin receptor [Source:MGI Symbol;Acc:MGI:2441720]	Down
ENSMUSG00000013921	214	175	175	354	315	328	188	332.333	-1.05288	-8.22909	1.88634e-16	1.58835e-15	Clip3	7	29991153	30007792	+	protein_coding	CAP-GLY domain containing linker protein 3 [Source:MGI Symbol;Acc:MGI:1923936]	Down
ENSMUSG00000085020	7	4	3	56	56	76	4.66667	62.6667	-3.97667	-8.22493	1.95298e-16	1.64387e-15	2310081O03Rik	4	56220617	56224521	-	lncRNA	RIKEN cDNA 2310081O03 gene [Source:MGI Symbol;Acc:MGI:1919656]	Down
ENSMUSG00000044338	148	182	134	29	29	42	154.667	33.3333	1.98515	8.2244	1.96167e-16	1.65001e-15	Aplnr	2	84966569	84970267	+	protein_coding	apelin receptor [Source:MGI Symbol;Acc:MGI:1346086]	Up
ENSMUSG00000034285	366	371	364	146	162	133	367	147	1.08763	8.21555	2.11192e-16	1.7745e-15	Nipsnap1	11	4823951	4844200	+	protein_coding	nipsnap homolog 1 [Source:MGI Symbol;Acc:MGI:1278344]	Up
ENSMUSG00000040690	2998	2955	3324	1434	1132	1084	3092.33	1216.67	1.11517	8.20951	2.22095e-16	1.86281e-15	Col16a1	4	129941633	129993076	+	protein_coding	collagen, type XVI, alpha 1 [Source:MGI Symbol;Acc:MGI:1095396]	Up
ENSMUSG00000028001	0	1	0	235	270	282	0.333333	262.333	-9.74759	-8.20772	2.25428e-16	1.8901e-15	Fga	3	82933383	82940934	+	protein_coding	fibrinogen alpha chain [Source:MGI Symbol;Acc:MGI:1316726]	Down
ENSMUSG00000030495	293	321	310	124	110	116	308	116.667	1.17018	8.20562	2.29408e-16	1.92212e-15	Slc7a10	7	34885810	34900539	+	protein_coding	solute carrier family 7 (cationic amino acid transporter, y+ system), member 10 [Source:MGI Symbol;Acc:MGI:1858261]	Up
ENSMUSG00000033510	79	66	68	231	153	170	71	184.667	-1.60844	-8.20522	2.30171e-16	1.92782e-15	Otud7a	7	63094499	63408776	+	protein_coding	OTU domain containing 7A [Source:MGI Symbol;Acc:MGI:2158505]	Down
ENSMUSG00000021707	373	390	376	161	156	162	379.667	159.667	1.01892	8.19102	2.59018e-16	2.16791e-15	Dhfr	13	92491234	92525561	+	protein_coding	dihydrofolate reductase [Source:MGI Symbol;Acc:MGI:94890]	Up
ENSMUSG00000117664	81	83	77	5	8	4	80.3333	5.66667	3.59276	8.18549	2.712e-16	2.26826e-15	Gm36860	19	32952390	32957463	-	lncRNA	predicted gene, 36860 [Source:MGI Symbol;Acc:MGI:5596019]	Up
ENSMUSG00000021922	5	2	8	66	63	57	5	62	-3.86438	-8.18169	2.79886e-16	2.33926e-15	Itih4	14	30608433	30624310	+	protein_coding	inter alpha-trypsin inhibitor, heavy chain 4 [Source:MGI Symbol;Acc:MGI:109536]	Down
ENSMUSG00000068885	11	18	10	77	75	77	13	76.3333	-2.78427	-8.18104	2.81397e-16	2.35106e-15	Lce3f	3	92899533	92900733	+	protein_coding	late cornified envelope 3F [Source:MGI Symbol;Acc:MGI:1916770]	Down
ENSMUSG00000037855	290	260	258	102	92	92	269.333	95.3333	1.26723	8.16936	3.10036e-16	2.58396e-15	Zfp365	10	67721933	67748492	-	protein_coding	zinc finger protein 365 [Source:MGI Symbol;Acc:MGI:2143676]	Up
ENSMUSG00000029798	322	314	290	106	113	129	308.667	116	1.18125	8.16928	3.10239e-16	2.58474e-15	Herc6	6	57557985	57641617	+	protein_coding	hect domain and RLD 6 [Source:MGI Symbol;Acc:MGI:1914388]	Up
ENSMUSG00000041594	315	334	308	115	107	140	319	120.667	1.17304	8.16669	3.16969e-16	2.63896e-15	Tmtc4	14	123156383	123221447	-	protein_coding	transmembrane and tetratricopeptide repeat containing 4 [Source:MGI Symbol;Acc:MGI:1921050]	Up
ENSMUSG00000025255	106	91	88	206	222	194	95	207.333	-1.35863	-8.16501	3.21398e-16	2.67302e-15	Zfhx4	3	5283586	5480917	+	protein_coding	zinc finger homeodomain 4 [Source:MGI Symbol;Acc:MGI:2137668]	Down
ENSMUSG00000049556	163	167	179	51	37	44	169.667	44	1.71745	8.1642	3.23583e-16	2.69025e-15	Lingo1	9	56525759	56703752	-	protein_coding	leucine rich repeat and Ig domain containing 1 [Source:MGI Symbol;Acc:MGI:1915522]	Up
ENSMUSG00000039481	169	206	219	382	339	333	198	351.333	-1.05788	-8.15836	3.39614e-16	2.82154e-15	Nrtn	17	57058325	57064530	-	protein_coding	neurturin [Source:MGI Symbol;Acc:MGI:108417]	Down
ENSMUSG00000058207	0	3	4	75	51	72	2.33333	66	-5.04913	-8.14664	3.74179e-16	3.10111e-15	Serpina3k	12	104304745	104312403	+	protein_coding	serine (or cysteine) peptidase inhibitor, clade A, member 3K [Source:MGI Symbol;Acc:MGI:98377]	Down
ENSMUSG00000028358	165	174	121	28	25	42	153.333	31.6667	2.0471	8.13998	3.95358e-16	3.2732e-15	Zfp618	4	62883810	63057945	+	protein_coding	zinc finger protein 618 [Source:MGI Symbol;Acc:MGI:1919950]	Up
ENSMUSG00000082932	196	165	180	37	42	60	180.333	46.3333	1.73051	8.13743	4.03745e-16	3.33914e-15	Cyp2j8	4	96332833	96395623	-	protein_coding	cytochrome P450, family 2, subfamily j, polypeptide 8 [Source:MGI Symbol;Acc:MGI:2449817]	Up
ENSMUSG00000086578	108	108	85	12	18	6	100.333	12	2.82885	8.12807	4.3618e-16	3.60236e-15	Gm13583	2	60381101	60384267	+	lncRNA	predicted gene 13583 [Source:MGI Symbol;Acc:MGI:3650462]	Up
ENSMUSG00000063531	356	386	324	127	144	148	355.333	139.667	1.11606	8.12747	4.38346e-16	3.61898e-15	Sema3e	5	14075290	14306703	+	protein_coding	sema domain, immunoglobulin domain (Ig), short basic domain, secreted, (semaphorin) 3E [Source:MGI Symbol;Acc:MGI:1340034]	Up
ENSMUSG00000040584	141	107	122	241	255	242	123.333	246	-1.22836	-8.11794	4.74151e-16	3.91051e-15	Abcb1a	5	8710077	8798575	+	protein_coding	ATP-binding cassette, sub-family B (MDR/TAP), member 1A [Source:MGI Symbol;Acc:MGI:97570]	Down
ENSMUSG00000046070	134	114	127	22	30	16	125	22.6667	2.229	8.11487	4.86286e-16	4.00502e-15	Igfals	17	25084971	25100984	+	protein_coding	insulin-like growth factor binding protein, acid labile subunit [Source:MGI Symbol;Acc:MGI:107973]	Up
ENSMUSG00000078190	345	305	335	103	126	141	328.333	123.333	1.18134	8.1075	5.16699e-16	4.24959e-15	Dnm3os	1	162045192	162053119	+	lncRNA	dynamin 3, opposite strand [Source:MGI Symbol;Acc:MGI:3052332]	Up
ENSMUSG00000022871	31	30	27	113	90	112	29.3333	105	-2.06892	-8.1026	5.37952e-16	4.41978e-15	Fetub	16	22737084	22758528	+	protein_coding	fetuin beta [Source:MGI Symbol;Acc:MGI:1890221]	Down
ENSMUSG00000018411	80	76	85	203	180	169	80.3333	184	-1.4269	-8.09095	5.92002e-16	4.8588e-15	Mapt	11	104122216	104222916	+	protein_coding	microtubule-associated protein tau [Source:MGI Symbol;Acc:MGI:97180]	Down
ENSMUSG00000059430	200	233	204	66	62	69	212.333	65.6667	1.46297	8.08939	5.99641e-16	4.91979e-15	Actg2	6	83489887	83513247	-	protein_coding	actin, gamma 2, smooth muscle, enteric [Source:MGI Symbol;Acc:MGI:104589]	Up
ENSMUSG00000021423	275	269	250	81	97	100	264.667	92.6667	1.28263	8.08293	6.32304e-16	5.1824e-15	Ly86	13	37529184	37603012	+	protein_coding	lymphocyte antigen 86 [Source:MGI Symbol;Acc:MGI:1321404]	Up
ENSMUSG00000113399	1	0	0	208	247	259	0.333333	238	-9.60723	-8.08125	6.41088e-16	5.25076e-15	Gm48199	13	52334271	52336456	+	lncRNA	predicted gene, 48199 [Source:MGI Symbol;Acc:MGI:6097585]	Down
ENSMUSG00000028459	361	344	421	160	142	153	375.333	151.667	1.07677	8.07676	6.65093e-16	5.44361e-15	Cd72	4	43446462	43454628	-	protein_coding	CD72 antigen [Source:MGI Symbol;Acc:MGI:88345]	Up
ENSMUSG00000038644	474	485	506	254	175	189	488.333	206	1.01564	8.0747	6.76446e-16	5.53271e-15	Pold1	7	44182170	44198273	-	protein_coding	polymerase (DNA directed), delta 1, catalytic subunit [Source:MGI Symbol;Acc:MGI:97741]	Up
ENSMUSG00000046031	95	74	78	6	8	8	82.3333	7.33333	3.25706	8.06534	7.3034e-16	5.9622e-15	Calhm6	10	34002063	34003980	-	protein_coding	calcium homeostasis modulator family member 6 [Source:MGI Symbol;Acc:MGI:2443082]	Up
ENSMUSG00000079293	329	354	339	145	124	143	340.667	137.333	1.08078	8.06087	7.57558e-16	6.18121e-15	Clec7a	6	129438554	129449742	-	protein_coding	C-type lectin domain family 7, member a [Source:MGI Symbol;Acc:MGI:1861431]	Up
ENSMUSG00000015880	387	402	347	166	149	157	378.667	157.333	1.03658	8.05822	7.74109e-16	6.31191e-15	Ncapg	5	45827261	45857888	+	protein_coding	non-SMC condensin I complex, subunit G [Source:MGI Symbol;Acc:MGI:1930197]	Up
ENSMUSG00000040265	100	98	110	201	210	226	102.667	212.333	-1.27925	-8.05233	8.12343e-16	6.6191e-15	Dnm3	1	161810022	162305603	-	protein_coding	dynamin 3 [Source:MGI Symbol;Acc:MGI:1341299]	Down
ENSMUSG00000001739	88	85	99	193	181	219	90.6667	197.667	-1.35422	-8.05224	8.12923e-16	6.62155e-15	Cldn15	5	136995470	137004712	+	protein_coding	claudin 15 [Source:MGI Symbol;Acc:MGI:1913103]	Down
ENSMUSG00000036412	115	117	130	23	21	26	120.667	23.3333	2.14051	8.05062	8.23766e-16	6.70757e-15	Arsi	18	61044852	61051633	+	protein_coding	arylsulfatase i [Source:MGI Symbol;Acc:MGI:2670959]	Up
ENSMUSG00000044139	82	78	72	1	3	7	77.3333	3.66667	4.1687	8.04766	8.43923e-16	6.86698e-15	Prss53	7	127485013	127490142	-	protein_coding	protease, serine 53 [Source:MGI Symbol;Acc:MGI:2652890]	Up
ENSMUSG00000003227	74	76	79	2	6	3	76.3333	3.66667	4.14707	8.04652	8.51824e-16	6.92651e-15	Edar	10	58436611	58511476	-	protein_coding	ectodysplasin-A receptor [Source:MGI Symbol;Acc:MGI:1343498]	Up
ENSMUSG00000029379	2	1	0	97	99	119	1	105	-6.94435	-8.03703	9.20452e-16	7.47942e-15	Cxcl3	5	90933962	90937459	+	protein_coding	chemokine (C-X-C motif) ligand 3 [Source:MGI Symbol;Acc:MGI:3037818]	Down
ENSMUSG00000027778	348	350	336	136	102	157	344.667	131.667	1.16005	8.03693	9.21208e-16	7.483e-15	Ift80	3	68799832	68911903	-	protein_coding	intraflagellar transport 80 [Source:MGI Symbol;Acc:MGI:1915509]	Up
ENSMUSG00000044788	215	261	250	86	80	73	242	79.6667	1.3721	8.02982	9.76194e-16	7.92151e-15	Fads6	11	115170448	115188489	-	protein_coding	fatty acid desaturase domain family, member 6 [Source:MGI Symbol;Acc:MGI:3039592]	Up
ENSMUSG00000050382	228	239	256	88	64	87	241	79.6667	1.36807	8.02647	1.00319e-15	8.13499e-15	Kif7	7	79347846	79365468	-	protein_coding	kinesin family member 7 [Source:MGI Symbol;Acc:MGI:1098239]	Up
ENSMUSG00000120976	40	48	42	120	120	141	43.3333	127	-1.78116	-8.02577	1.00887e-15	8.17548e-15	ENSMUSG00000120976	6	126613426	126615640	-	lncRNA	novel transcript	Down
ENSMUSG00000079547	220	200	244	72	60	77	221.333	69.6667	1.43793	8.02381	1.02515e-15	8.30174e-15	H2-DMb1	17	34372046	34379204	+	protein_coding	histocompatibility 2, class II, locus Mb1 [Source:MGI Symbol;Acc:MGI:95922]	Up
ENSMUSG00000114337	8	11	9	67	54	84	9.33333	68.3333	-3.09931	-8.02141	1.04538e-15	8.45972e-15	Gm48704	13	35727885	35729467	+	lncRNA	predicted gene, 48704 [Source:MGI Symbol;Acc:MGI:6098344]	Down
ENSMUSG00000038598	23	21	21	92	80	96	21.6667	89.3333	-2.27342	-8.01219	1.12684e-15	9.10965e-15	Shoc1	4	59043753	59138983	-	protein_coding	shortage in chiasmata 1 [Source:MGI Symbol;Acc:MGI:2140313]	Down
ENSMUSG00000028766	92	109	104	10	21	11	101.667	14	2.62627	8.00052	1.23894e-15	9.98454e-15	Alpl	4	137469044	137523695	-	protein_coding	alkaline phosphatase, liver/bone/kidney [Source:MGI Symbol;Acc:MGI:87983]	Up
ENSMUSG00000020330	435	444	351	184	159	157	410	166.667	1.06786	8.00049	1.23927e-15	9.98454e-15	Hmmr	11	40592222	40624249	-	protein_coding	hyaluronan mediated motility receptor (RHAMM) [Source:MGI Symbol;Acc:MGI:104667]	Up
ENSMUSG00000021090	82	67	83	8	1	4	77.3333	4.33333	3.92876	7.99174	1.33052e-15	1.07051e-14	Lrrc9	12	72488640	72577524	+	protein_coding	leucine rich repeat containing 9 [Source:MGI Symbol;Acc:MGI:1925507]	Up
ENSMUSG00000054325	33	45	38	98	132	153	38.6667	127.667	-1.9538	-7.9911	1.33743e-15	1.07571e-14	Lce3a	3	92832594	92833537	-	protein_coding	late cornified envelope 3A [Source:MGI Symbol;Acc:MGI:3645650]	Down
ENSMUSG00000074682	180	181	162	49	47	50	174.333	48.6667	1.61011	7.98672	1.38571e-15	1.11379e-14	Zcchc3	2	152253875	152256947	-	protein_coding	zinc finger, CCHC domain containing 3 [Source:MGI Symbol;Acc:MGI:1915167]	Up
ENSMUSG00000039748	172	180	169	45	53	46	173.667	48	1.62332	7.9833	1.42474e-15	1.14399e-14	Exo1	1	175708147	175741055	+	protein_coding	exonuclease 1 [Source:MGI Symbol;Acc:MGI:1349427]	Up
ENSMUSG00000047420	65	84	75	172	162	190	74.6667	174.667	-1.45563	-7.9793	1.47171e-15	1.1813e-14	Fam180a	6	35289603	35303076	-	protein_coding	family with sequence similarity 180, member A [Source:MGI Symbol;Acc:MGI:3039626]	Down
ENSMUSG00000121135	202	178	184	64	45	53	188	54	1.56973	7.96246	1.68648e-15	1.35141e-14	Hmga2-ps1	1	176662183	176663734	-	lncRNA	high mobility group AT-hook 2, pseudogene 1 [Source:NCBI gene (formerly Entrezgene);Acc:15365]	Up
ENSMUSG00000009633	222	223	214	76	63	77	219.667	72	1.37942	7.961	1.70649e-15	1.36698e-14	G0s2	1	192954469	192955525	-	protein_coding	G0/G1 switch gene 2 [Source:MGI Symbol;Acc:MGI:1316737]	Up
ENSMUSG00000053228	69	88	77	1	4	9	78	4.66667	3.8341	7.96053	1.71299e-15	1.37172e-14	Ceacam3	7	16884207	16898178	+	protein_coding	CEA cell adhesion molecule 3 [Source:MGI Symbol;Acc:MGI:3646296]	Up
ENSMUSG00000028702	145	157	148	35	38	39	150	37.3333	1.77552	7.96022	1.71733e-15	1.37474e-14	Rad54l	4	115951461	115980887	-	protein_coding	RAD54 like (S. cerevisiae) [Source:MGI Symbol;Acc:MGI:894697]	Up
ENSMUSG00000028040	428	398	364	169	155	183	396.667	169	1.00063	7.93768	2.05999e-15	1.64238e-14	Efna4	3	89240697	89245335	-	protein_coding	ephrin A4 [Source:MGI Symbol;Acc:MGI:106643]	Up
ENSMUSG00000021234	127	102	99	20	19	17	109.333	18.6667	2.31834	7.92941	2.20185e-15	1.75136e-14	Fam161b	12	84392083	84408607	-	protein_coding	family with sequence similarity 161, member B [Source:MGI Symbol;Acc:MGI:2443027]	Up
ENSMUSG00000052563	296	284	297	113	100	123	292.333	112	1.15417	7.92712	2.24285e-15	1.78337e-14	D930048N14Rik	11	51541781	51548508	+	lncRNA	RIKEN cDNA D930048N14 gene [Source:MGI Symbol;Acc:MGI:2144709]	Up
ENSMUSG00000043795	167	171	161	282	287	300	166.333	289.667	-1.03127	-7.91438	2.48485e-15	1.97183e-14	Prr33	7	142044811	142060508	-	protein_coding	proline rich 33 [Source:MGI Symbol;Acc:MGI:3642289]	Down
ENSMUSG00000047216	146	157	143	267	258	277	148.667	267.333	-1.0771	-7.88738	3.08602e-15	2.44071e-14	Cdh19	1	110816056	110905314	-	protein_coding	cadherin 19, type 2 [Source:MGI Symbol;Acc:MGI:3588198]	Down
ENSMUSG00000038011	8	15	8	72	65	66	10.3333	67.6667	-2.94131	-7.88474	3.15184e-15	2.49193e-14	Dnah10	5	124802149	124911372	+	protein_coding	dynein, axonemal, heavy chain 10 [Source:MGI Symbol;Acc:MGI:1860299]	Down
ENSMUSG00000074928	236	245	191	2	0	0	224	0.666667	8.16175	7.88214	3.21828e-15	2.54276e-14	Krtap14	16	88615555	88623033	-	protein_coding	keratin associated protein 14 [Source:MGI Symbol;Acc:MGI:1346079]	Up
ENSMUSG00000052117	7	8	2	50	62	67	5.66667	59.6667	-3.62772	-7.86714	3.62846e-15	2.86493e-14	D630039A03Rik	4	57908483	57916297	-	protein_coding	RIKEN cDNA D630039A03 gene [Source:MGI Symbol;Acc:MGI:2442889]	Down
ENSMUSG00000003070	148	168	141	32	34	46	152.333	37.3333	1.79913	7.86086	3.81492e-15	3.01015e-14	Efna2	10	80015316	80025844	+	protein_coding	ephrin A2 [Source:MGI Symbol;Acc:MGI:102707]	Up
ENSMUSG00000024411	60	73	90	4	3	5	74.3333	4	3.9866	7.85631	3.95613e-15	3.12054e-14	Aqp4	18	15522553	15544039	-	protein_coding	aquaporin 4 [Source:MGI Symbol;Acc:MGI:107387]	Up
ENSMUSG00000000392	198	242	236	68	74	78	225.333	73.3333	1.38897	7.85025	4.15211e-15	3.26859e-14	Fap	2	62331287	62404419	-	protein_coding	fibroblast activation protein [Source:MGI Symbol;Acc:MGI:109608]	Up
ENSMUSG00000020159	258	298	249	0	1	0	268.333	0.333333	9.31803	7.83896	4.54308e-15	3.57163e-14	Gabrp	11	33500781	33528959	-	protein_coding	gamma-aminobutyric acid (GABA) A receptor, pi [Source:MGI Symbol;Acc:MGI:2387597]	Up
ENSMUSG00000019773	290	330	279	128	96	112	299.667	112	1.19048	7.83123	4.83128e-15	3.79694e-14	Fbxo5	10	5749160	5755600	-	protein_coding	F-box protein 5 [Source:MGI Symbol;Acc:MGI:1914391]	Up
ENSMUSG00000043263	146	146	146	40	38	30	146	36	1.7881	7.83028	4.86773e-15	3.82179e-14	Ifi209	1	173458483	173475494	+	protein_coding	interferon activated gene 209 [Source:MGI Symbol;Acc:MGI:2138243]	Up
ENSMUSG00000056290	108	124	114	14	17	30	115.333	20.3333	2.27527	7.82314	5.15202e-15	4.0383e-14	Ms4a4b	19	11420917	11444419	+	protein_coding	membrane-spanning 4-domains, subfamily A, member 4B [Source:MGI Symbol;Acc:MGI:1913083]	Up
ENSMUSG00000053318	93	66	105	5	14	7	88	8.66667	3.10854	7.82288	5.16278e-15	4.0454e-14	Slamf8	1	172409325	172418135	-	protein_coding	SLAM family member 8 [Source:MGI Symbol;Acc:MGI:1921998]	Up
ENSMUSG00000031886	90	78	108	7	16	11	92	11.3333	2.78732	7.8175	5.38841e-15	4.2208e-14	Ces2e	8	105652892	105661304	+	protein_coding	carboxylesterase 2E [Source:MGI Symbol;Acc:MGI:2443170]	Up
ENSMUSG00000069633	189	168	168	42	56	49	175	49	1.60392	7.81724	5.39958e-15	4.22815e-14	Pex11g	8	3507105	3517680	-	protein_coding	peroxisomal biogenesis factor 11 gamma [Source:MGI Symbol;Acc:MGI:1920905]	Up
ENSMUSG00000055745	109	148	172	36	26	28	143	30	2.02369	7.81295	5.58654e-15	4.37022e-14	Rtl6	15	84437599	84442024	-	protein_coding	retrotransposon Gag like 6 [Source:MGI Symbol;Acc:MGI:2675858]	Up
ENSMUSG00000036875	298	269	291	117	101	112	286	110	1.14801	7.80507	5.94706e-15	4.64612e-14	Dna2	10	62782805	62809964	+	protein_coding	DNA replication helicase/nuclease 2 [Source:MGI Symbol;Acc:MGI:2443732]	Up
ENSMUSG00000006522	7	12	15	69	80	61	11.3333	70	-2.86	-7.80143	6.1211e-15	4.77893e-14	Itih3	14	30630529	30645717	-	protein_coding	inter-alpha trypsin inhibitor, heavy chain 3 [Source:MGI Symbol;Acc:MGI:96620]	Down
ENSMUSG00000020723	86	75	75	2	2	2	78.6667	2	5.06649	7.79765	6.30712e-15	4.91769e-14	Cacng4	11	107623183	107685383	-	protein_coding	calcium channel, voltage-dependent, gamma subunit 4 [Source:MGI Symbol;Acc:MGI:1859167]	Up
ENSMUSG00000034275	192	195	187	56	61	61	191.333	59.3333	1.45796	7.79698	6.34049e-15	4.94208e-14	Igsf9b	9	27210500	27268842	+	protein_coding	immunoglobulin superfamily, member 9B [Source:MGI Symbol;Acc:MGI:2685354]	Up
ENSMUSG00000049625	307	274	297	116	106	120	292.667	114	1.12967	7.7942	6.4818e-15	5.04558e-14	Tifab	13	56321517	56326698	-	protein_coding	TRAF-interacting protein with forkhead-associated domain, family member B [Source:MGI Symbol;Acc:MGI:2385852]	Up
ENSMUSG00000070407	163	163	175	338	281	273	167	297.333	-1.06298	-7.79358	6.51377e-15	5.0688e-14	Hs3st3b1	11	63776618	63813116	-	protein_coding	heparan sulfate (glucosamine) 3-O-sulfotransferase 3B1 [Source:MGI Symbol;Acc:MGI:1333853]	Down
ENSMUSG00000062510	167	174	152	49	34	49	164.333	44	1.67221	7.79256	6.56669e-15	5.10831e-14	Nsl1	1	190795209	190818671	+	protein_coding	NSL1, MIS12 kinetochore complex component [Source:MGI Symbol;Acc:MGI:2685830]	Up
ENSMUSG00000085645	86	74	86	10	8	10	82	9.33333	2.9047	7.78811	6.80197e-15	5.2844e-14	Hoxb5os	11	96181849	96197736	-	lncRNA	homeobox B5 and homeobox B6, opposite strand [Source:MGI Symbol;Acc:MGI:1922645]	Up
ENSMUSG00000050201	62	80	87	7	2	8	76.3333	5.66667	3.52467	7.78394	7.02997e-15	5.45438e-14	Otop2	11	115197989	115223129	+	protein_coding	otopetrin 2 [Source:MGI Symbol;Acc:MGI:2388365]	Up
ENSMUSG00000070576	147	156	206	336	303	296	169.667	311.667	-1.10816	-7.78351	7.05381e-15	5.47109e-14	Mn1	5	111565228	111604899	+	protein_coding	meningioma 1 [Source:MGI Symbol;Acc:MGI:1261813]	Down
ENSMUSG00000042988	69	72	82	8	6	3	74.3333	5.66667	3.48196	7.78297	7.08421e-15	5.49287e-14	Notum	11	120544614	120552001	-	protein_coding	notum palmitoleoyl-protein carboxylesterase [Source:MGI Symbol;Acc:MGI:1924833]	Up
ENSMUSG00000047976	43	35	34	118	106	115	37.3333	113	-1.82846	-7.76864	7.93304e-15	6.14098e-14	Kcna1	6	126617360	126623347	-	protein_coding	potassium voltage-gated channel, shaker-related subfamily, member 1 [Source:MGI Symbol;Acc:MGI:96654]	Down
ENSMUSG00000033460	343	291	293	116	131	105	309	117.333	1.16401	7.76849	7.9428e-15	6.14653e-14	Armcx1	X	133618712	133622666	+	protein_coding	armadillo repeat containing, X-linked 1 [Source:MGI Symbol;Acc:MGI:1925498]	Up
ENSMUSG00000026459	8	4	8	47	60	75	6.66667	60.6667	-3.41664	-7.76814	7.96453e-15	6.15932e-14	Myog	1	134217727	134220286	+	protein_coding	myogenin [Source:MGI Symbol;Acc:MGI:97276]	Down
ENSMUSG00000018930	24	20	17	70	96	95	20.3333	87	-2.32986	-7.75635	8.74076e-15	6.75081e-14	Ccl4	11	83553410	83555509	+	protein_coding	chemokine (C-C motif) ligand 4 [Source:MGI Symbol;Acc:MGI:98261]	Down
ENSMUSG00000034258	55	46	61	132	143	144	54	139.667	-1.60263	-7.74979	9.20455e-15	7.10207e-14	Flvcr2	12	85793313	85860359	+	protein_coding	feline leukemia virus subgroup C cellular receptor 2 [Source:MGI Symbol;Acc:MGI:2384974]	Down
ENSMUSG00000017499	226	224	175	42	76	50	208.333	56	1.66025	7.74225	9.76727e-15	7.5289e-14	Cdc6	11	98798627	98814766	+	protein_coding	cell division cycle 6 [Source:MGI Symbol;Acc:MGI:1345150]	Up
ENSMUSG00000031170	75	84	109	5	12	14	89.3333	10.3333	2.88082	7.72734	1.09816e-14	8.44025e-14	Slc38a5	X	8137372	8146418	+	protein_coding	solute carrier family 38, member 5 [Source:MGI Symbol;Acc:MGI:2148066]	Up
ENSMUSG00000039958	165	162	155	282	278	274	160.667	278	-1.02231	-7.70861	1.27193e-14	9.74731e-14	Etfbkmt	6	149041347	149052669	+	protein_coding	electron transfer flavoprotein beta subunit lysine methyltransferase [Source:MGI Symbol;Acc:MGI:2443575]	Down
ENSMUSG00000074272	121	91	98	217	219	199	103.333	211.667	-1.26691	-7.70169	1.34275e-14	1.02701e-13	Ceacam1	7	25161132	25177028	-	protein_coding	CEA cell adhesion molecule 1 [Source:MGI Symbol;Acc:MGI:1347245]	Down
ENSMUSG00000026271	126	131	119	239	222	240	125.333	233.667	-1.12912	-7.69546	1.40985e-14	1.0766e-13	Gpr35	1	92878587	92914113	+	protein_coding	G protein-coupled receptor 35 [Source:MGI Symbol;Acc:MGI:1929509]	Down
ENSMUSG00000041559	147	141	162	271	253	273	150	265.667	-1.05521	-7.68612	1.51662e-14	1.15553e-13	Fmod	1	133964992	133976015	+	protein_coding	fibromodulin [Source:MGI Symbol;Acc:MGI:1328364]	Down
ENSMUSG00000043639	59	62	54	135	137	163	58.3333	145	-1.5437	-7.6843	1.53833e-14	1.17169e-13	Rbm20	19	53665737	53855511	+	protein_coding	RNA binding motif protein 20 [Source:MGI Symbol;Acc:MGI:1920963]	Down
ENSMUSG00000061144	167	147	168	56	24	29	160.667	36.3333	1.91604	7.68173	1.56956e-14	1.19433e-13	Spink12	18	44237474	44241610	+	protein_coding	serine peptidase inhibitor, Kazal type 12 [Source:MGI Symbol;Acc:MGI:1925492]	Up
ENSMUSG00000038298	77	68	78	9	7	3	74.3333	6.33333	3.32074	7.67932	1.59934e-14	1.2166e-13	Pdzk1	3	96736600	96778242	+	protein_coding	PDZ domain containing 1 [Source:MGI Symbol;Acc:MGI:1928901]	Up
ENSMUSG00000015053	119	121	124	290	202	234	121.333	242	-1.22504	-7.67764	1.62044e-14	1.23225e-13	Gata2	6	88170873	88184014	+	protein_coding	GATA binding protein 2 [Source:MGI Symbol;Acc:MGI:95662]	Down
ENSMUSG00000098678	156	112	134	245	250	264	134	253	-1.14843	-7.67639	1.63631e-14	1.24392e-13	Mroh6	15	75755986	75760619	-	protein_coding	maestro heat-like repeat family member 6 [Source:MGI Symbol;Acc:MGI:5011755]	Down
ENSMUSG00000052949	208	200	222	67	62	79	210	69.3333	1.36888	7.66926	1.72991e-14	1.31213e-13	Rnf157	11	116227179	116303858	-	protein_coding	ring finger protein 157 [Source:MGI Symbol;Acc:MGI:2442484]	Up
ENSMUSG00000025141	24	26	46	115	102	112	32	109.667	-2.00697	-7.66784	1.74921e-14	1.32592e-13	Myadml2	11	120536857	120538984	-	protein_coding	myeloid-associated differentiation marker-like 2 [Source:MGI Symbol;Acc:MGI:1915765]	Down
ENSMUSG00000017167	187	137	166	51	31	43	163.333	41.6667	1.7414	7.66011	1.85767e-14	1.40633e-13	Cntnap1	11	101061349	101081550	+	protein_coding	contactin associated protein-like 1 [Source:MGI Symbol;Acc:MGI:1858201]	Up
ENSMUSG00000026414	67	56	58	141	139	160	60.3333	146.667	-1.51205	-7.65327	1.95932e-14	1.48092e-13	Tnnt2	1	135764092	135779998	+	protein_coding	troponin T2, cardiac [Source:MGI Symbol;Acc:MGI:104597]	Down
ENSMUSG00000079355	239	273	232	94	75	95	248	88	1.26556	7.64624	2.06935e-14	1.56209e-13	Ackr4	9	103961356	104004132	-	protein_coding	atypical chemokine receptor 4 [Source:MGI Symbol;Acc:MGI:2181676]	Up
ENSMUSG00000030223	271	203	246	78	78	89	240	81.6667	1.3241	7.64586	2.07551e-14	1.56625e-13	Ptpro	6	137229317	137440231	+	protein_coding	protein tyrosine phosphatase, receptor type, O [Source:MGI Symbol;Acc:MGI:1097152]	Up
ENSMUSG00000022364	216	230	218	76	77	78	221.333	77	1.29238	7.63282	2.29666e-14	1.73093e-13	Tbc1d31	15	57775595	57833463	+	protein_coding	TBC1 domain family, member 31 [Source:MGI Symbol;Acc:MGI:2684931]	Up
ENSMUSG00000051323	331	367	302	129	132	146	333.333	135.667	1.06646	7.62297	2.47903e-14	1.86541e-13	Pcdh19	X	132483609	132589736	-	protein_coding	protocadherin 19 [Source:MGI Symbol;Acc:MGI:2685563]	Up
ENSMUSG00000000305	121	117	110	27	20	26	116	24.3333	2.0234	7.62149	2.50759e-14	1.88571e-13	Cdh4	2	179084224	179541166	+	protein_coding	cadherin 4 [Source:MGI Symbol;Acc:MGI:99218]	Up
ENSMUSG00000050052	199	220	211	70	67	75	210	70.6667	1.34104	7.61956	2.54548e-14	1.91298e-13	Tdrp	8	14002008	14025032	-	protein_coding	testis development related protein [Source:MGI Symbol;Acc:MGI:1919398]	Up
ENSMUSG00000023011	78	60	82	5	4	9	73.3333	6	3.38197	7.61788	2.5788e-14	1.9368e-13	Faim2	15	99394893	99426046	-	protein_coding	Fas apoptotic inhibitory molecule 2 [Source:MGI Symbol;Acc:MGI:1919643]	Up
ENSMUSG00000035842	224	248	261	87	89	89	244.333	88.3333	1.23693	7.6072	2.801e-14	2.10035e-13	Ddx11	17	66430515	66459169	+	protein_coding	DEAD/H box helicase 11 [Source:MGI Symbol;Acc:MGI:2443590]	Up
ENSMUSG00000035948	84	77	66	157	169	182	75.6667	169.333	-1.39329	-7.60688	2.80791e-14	2.10486e-13	Acss3	10	106769378	106959529	-	protein_coding	acyl-CoA synthetase short-chain family member 3 [Source:MGI Symbol;Acc:MGI:2685720]	Down
ENSMUSG00000021319	130	136	141	35	28	37	135.667	33.3333	1.79556	7.60379	2.87573e-14	2.15434e-13	Sfrp4	13	19807274	19817164	+	protein_coding	secreted frizzled-related protein 4 [Source:MGI Symbol;Acc:MGI:892010]	Up
ENSMUSG00000110618	11	8	11	64	53	73	10	63.3333	-2.89171	-7.59973	2.96751e-14	2.2217e-13	Gm39822	11	51789793	51800451	+	lncRNA	predicted gene, 39822 [Source:MGI Symbol;Acc:MGI:5622707]	Down
ENSMUSG00000072294	39	39	20	121	111	99	32.6667	110.333	-1.98779	-7.59762	3.01628e-14	2.2575e-13	Klf12	14	100108068	100522115	-	protein_coding	Kruppel-like factor 12 [Source:MGI Symbol;Acc:MGI:1333796]	Down
ENSMUSG00000055541	130	137	111	29	32	21	126	27.3333	1.97196	7.58936	3.21501e-14	2.4012e-13	Lair1	7	4006401	4066203	-	protein_coding	leukocyte-associated Ig-like receptor 1 [Source:MGI Symbol;Acc:MGI:105492]	Up
ENSMUSG00000047564	206	223	231	1	0	0	220	0.333333	9.03137	7.58805	3.24765e-14	2.42454e-13	Krtap3-1	11	99456853	99457456	-	protein_coding	keratin associated protein 3-1 [Source:MGI Symbol;Acc:MGI:1916723]	Up
ENSMUSG00000000792	73	73	73	3	2	1	73	2	4.95878	7.58682	3.27847e-14	2.446e-13	Slc5a5	8	71335533	71345401	-	protein_coding	solute carrier family 5 (sodium iodide symporter), member 5 [Source:MGI Symbol;Acc:MGI:2149330]	Up
ENSMUSG00000026495	34	31	22	84	104	115	29	101	-2.03164	-7.58321	3.37102e-14	2.51268e-13	Efcab2	1	178233650	178312078	+	protein_coding	EF-hand calcium binding domain 2 [Source:MGI Symbol;Acc:MGI:1915476]	Down
ENSMUSG00000022755	5	9	5	72	49	51	6.33333	57.3333	-3.40741	-7.58266	3.38534e-14	2.52256e-13	Adgrg7	16	56544972	56616218	-	protein_coding	adhesion G protein-coupled receptor G7 [Source:MGI Symbol;Acc:MGI:2441732]	Down
ENSMUSG00000047592	221	223	246	68	83	88	230	79.6667	1.29839	7.57355	3.63156e-14	2.70093e-13	Nxpe5	5	138224160	138251625	+	protein_coding	neurexophilin and PC-esterase domain family, member 5 [Source:MGI Symbol;Acc:MGI:3584036]	Up
ENSMUSG00000046314	124	143	103	241	234	235	123.333	236.667	-1.17117	-7.57106	3.7019e-14	2.75239e-13	Stxbp6	12	44899267	45121492	-	protein_coding	syntaxin binding protein 6 (amisyn) [Source:MGI Symbol;Acc:MGI:2384963]	Down
ENSMUSG00000078161	12	13	22	77	73	74	15.6667	74.6667	-2.48358	-7.56777	3.7968e-14	2.82118e-13	Erich3	3	154369496	154473427	+	protein_coding	glutamate rich 3 [Source:MGI Symbol;Acc:MGI:1919095]	Down
ENSMUSG00000022385	284	241	265	98	95	106	263.333	99.6667	1.17083	7.55415	4.216e-14	3.12482e-13	Gtse1	15	85743946	85760774	+	protein_coding	G two S phase expressed protein 1 [Source:MGI Symbol;Acc:MGI:1352755]	Up
ENSMUSG00000020974	186	211	189	55	55	74	195.333	61.3333	1.4418	7.54937	4.37374e-14	3.23971e-13	Pole2	12	69248547	69274969	-	protein_coding	polymerase (DNA directed), epsilon 2 (p59 subunit) [Source:MGI Symbol;Acc:MGI:1197514]	Up
ENSMUSG00000038067	1	1	2	67	64	65	1.33333	65.3333	-5.8457	-7.54714	4.44935e-14	3.29469e-13	Csf3	11	98592089	98594455	+	protein_coding	colony stimulating factor 3 (granulocyte) [Source:MGI Symbol;Acc:MGI:1339751]	Down
ENSMUSG00000031494	192	164	137	44	41	49	164.333	44.6667	1.64874	7.53812	4.76784e-14	3.52722e-13	Cd209a	8	3793397	3798984	-	protein_coding	CD209a antigen [Source:MGI Symbol;Acc:MGI:2157942]	Up
ENSMUSG00000026062	91	75	89	14	12	9	85	11.6667	2.63317	7.53062	5.05014e-14	3.72559e-13	Slc9a2	1	40719734	40808433	+	protein_coding	solute carrier family 9 (sodium/hydrogen exchanger), member 2 [Source:MGI Symbol;Acc:MGI:105075]	Up
ENSMUSG00000038195	59	66	69	176	139	145	64.6667	153.333	-1.47554	-7.52303	5.35195e-14	3.94211e-13	Rilp	11	75400920	75403994	+	protein_coding	Rab interacting lysosomal protein [Source:MGI Symbol;Acc:MGI:2144271]	Down
ENSMUSG00000048142	329	332	351	165	116	131	337.333	137.333	1.06692	7.51569	5.66102e-14	4.1633e-13	Nat8l	5	34153328	34163260	+	protein_coding	N-acetyltransferase 8-like [Source:MGI Symbol;Acc:MGI:2447776]	Up
ENSMUSG00000025316	328	321	270	123	118	127	306.333	122.667	1.08962	7.50881	5.96668e-14	4.37881e-13	Banp	8	122676489	122755997	+	protein_coding	BTG3 associated nuclear protein [Source:MGI Symbol;Acc:MGI:1889023]	Up
ENSMUSG00000043924	64	72	72	143	149	201	69.3333	164.333	-1.47399	-7.49793	6.48316e-14	4.75024e-13	Ncmap	4	135096887	135125538	-	protein_coding	noncompact myelin associated protein [Source:MGI Symbol;Acc:MGI:2444888]	Down
ENSMUSG00000038240	273	227	215	88	81	84	238.333	84.3333	1.26759	7.4884	6.97164e-14	5.10027e-13	Pdss2	10	43097482	43340878	+	protein_coding	prenyl (solanesyl) diphosphate synthase, subunit 2 [Source:MGI Symbol;Acc:MGI:1918615]	Up
ENSMUSG00000024056	290	238	253	105	94	93	260.333	97.3333	1.18801	7.48365	7.2286e-14	5.28499e-13	Ndc80	17	71803095	71833852	-	protein_coding	NDC80 kinetochore complex component [Source:MGI Symbol;Acc:MGI:1914302]	Up
ENSMUSG00000105837	73	59	72	7	5	3	68	5	3.53376	7.47574	7.67708e-14	5.60597e-13	Gm35986	3	129321104	129326037	-	lncRNA	predicted gene, 35986 [Source:MGI Symbol;Acc:MGI:5595145]	Up
ENSMUSG00000032496	26	35	31	100	83	124	30.6667	102.333	-1.966	-7.46885	8.08971e-14	5.90001e-13	Ltf	9	110848339	110871835	+	protein_coding	lactotransferrin [Source:MGI Symbol;Acc:MGI:96837]	Down
ENSMUSG00000031506	139	151	152	45	20	41	147.333	35.3333	1.83333	7.46637	8.24362e-14	6.01042e-13	Ptpn7	1	135060438	135073055	+	protein_coding	protein tyrosine phosphatase, non-receptor type 7 [Source:MGI Symbol;Acc:MGI:2156893]	Up
ENSMUSG00000046280	177	151	131	258	286	279	153	274.333	-1.07453	-7.45692	8.85679e-14	6.44756e-13	She	3	89738677	89766141	+	protein_coding	src homology 2 domain-containing transforming protein E [Source:MGI Symbol;Acc:MGI:1099462]	Down
ENSMUSG00000039232	150	134	161	238	264	300	148.333	267.333	-1.08063	-7.45667	8.87338e-14	6.45765e-13	Stx11	10	12813953	12840042	-	protein_coding	syntaxin 11 [Source:MGI Symbol;Acc:MGI:1921982]	Down
ENSMUSG00000010476	77	73	73	156	183	156	74.3333	165	-1.38334	-7.45339	9.09702e-14	6.61634e-13	Ebf3	7	136795402	136916174	-	protein_coding	early B cell factor 3 [Source:MGI Symbol;Acc:MGI:894289]	Down
ENSMUSG00000029126	109	104	114	231	197	202	109	210	-1.17666	-7.44334	9.81688e-14	7.13115e-13	Nsg1	5	38294536	38317251	-	protein_coding	neuron specific gene family member 1 [Source:MGI Symbol;Acc:MGI:109149]	Down
ENSMUSG00000000120	188	204	170	65	54	59	187.333	59.3333	1.42857	7.44264	9.86915e-14	7.16692e-13	Ngfr	11	95459644	95478561	-	protein_coding	nerve growth factor receptor (TNFR superfamily, member 16) [Source:MGI Symbol;Acc:MGI:97323]	Up
ENSMUSG00000021187	62	51	45	130	155	125	52.6667	136.667	-1.60946	-7.44067	1.00177e-13	7.27259e-13	Tc2n	12	101611702	101684782	-	protein_coding	tandem C2 domains, nuclear [Source:MGI Symbol;Acc:MGI:1921663]	Down
ENSMUSG00000047361	99	130	136	31	26	19	121.667	25.3333	2.03275	7.43594	1.03826e-13	7.53286e-13	Gm973	1	59555423	59675576	+	protein_coding	predicted gene 973 [Source:MGI Symbol;Acc:MGI:2685819]	Up
ENSMUSG00000005233	333	372	293	133	145	125	332.667	134.333	1.07633	7.42172	1.15612e-13	8.37769e-13	Spc25	2	69024239	69036538	-	protein_coding	SPC25, NDC80 kinetochore complex component, homolog (S. cerevisiae) [Source:MGI Symbol;Acc:MGI:1913692]	Up
ENSMUSG00000111147	118	79	131	17	17	24	109.333	19.3333	2.26913	7.4196	1.17478e-13	8.51033e-13	Gm33699	9	60939494	60966398	+	lncRNA	predicted gene, 33699 [Source:MGI Symbol;Acc:MGI:5592858]	Up
ENSMUSG00000060509	68	64	63	6	4	2	65	4	3.7909	7.41479	1.21821e-13	8.8146e-13	Xcr1	9	123681380	123691094	-	protein_coding	chemokine (C motif) receptor 1 [Source:MGI Symbol;Acc:MGI:1346338]	Up
ENSMUSG00000050765	270	257	238	99	101	90	255	96.6667	1.16758	7.41478	1.21827e-13	8.8146e-13	Gm5084	13	60353285	60363837	+	lncRNA	predicted gene 5084 [Source:MGI Symbol;Acc:MGI:3647835]	Up
ENSMUSG00000044086	135	146	134	266	218	261	138.333	248.333	-1.07345	-7.40787	1.28341e-13	9.28023e-13	Lmod3	6	97215495	97229720	-	protein_coding	leiomodin 3 (fetal) [Source:MGI Symbol;Acc:MGI:2444169]	Down
ENSMUSG00000025185	121	129	164	267	238	255	138	253.333	-1.10659	-7.38793	1.49127e-13	1.07505e-12	Loxl4	19	42582421	42601252	-	protein_coding	lysyl oxidase-like 4 [Source:MGI Symbol;Acc:MGI:1914823]	Down
ENSMUSG00000026418	31	41	22	96	110	102	31.3333	102.667	-1.94408	-7.38522	1.52198e-13	1.09685e-12	Tnni1	1	135707172	135738727	+	protein_coding	troponin I, skeletal, slow 1 [Source:MGI Symbol;Acc:MGI:105073]	Down
ENSMUSG00000034795	130	137	126	219	248	245	131	237.333	-1.08897	-7.3715	1.68722e-13	1.21483e-12	Ccdc122	14	77274212	77349697	+	protein_coding	coiled-coil domain containing 122 [Source:MGI Symbol;Acc:MGI:1918358]	Down
ENSMUSG00000046591	231	230	202	85	79	68	221	77.3333	1.28327	7.36321	1.79535e-13	1.29073e-12	Ticrr	7	79309944	79347896	+	protein_coding	TOPBP1-interacting checkpoint and replication regulator [Source:MGI Symbol;Acc:MGI:1924261]	Up
ENSMUSG00000007783	194	199	249	84	62	62	214	69.3333	1.3958	7.35929	1.84896e-13	1.32886e-12	Cpt1c	7	44608796	44624275	-	protein_coding	carnitine palmitoyltransferase 1c [Source:MGI Symbol;Acc:MGI:2446526]	Up
ENSMUSG00000033722	139	156	160	41	35	50	151.667	42	1.62347	7.35877	1.85614e-13	1.33362e-12	BC034090	1	155088217	155120190	-	protein_coding	cDNA sequence BC034090 [Source:MGI Symbol;Acc:MGI:2672904]	Up
ENSMUSG00000025333	58	63	71	5	4	3	64	4	3.76913	7.35816	1.86456e-13	1.33926e-12	Gpr143	X	151564917	151591642	+	protein_coding	G protein-coupled receptor 143 [Source:MGI Symbol;Acc:MGI:107193]	Up
ENSMUSG00000038292	70	73	73	1	4	0	72	1.66667	5.19971	7.34935	1.99168e-13	1.42884e-12	Kash5	7	44833048	44854316	-	protein_coding	KASH domain containing 5 [Source:MGI Symbol;Acc:MGI:2687329]	Up
ENSMUSG00000002058	303	328	320	136	117	147	317	133.333	1.01999	7.34614	2.04014e-13	1.46227e-12	Unc119	11	78234308	78239990	+	protein_coding	unc-119 lipid binding chaperone [Source:MGI Symbol;Acc:MGI:1328357]	Up
ENSMUSG00000022181	275	236	260	75	106	100	257	93.6667	1.22352	7.33485	2.21963e-13	1.58661e-12	C6	15	4756657	4844449	+	protein_coding	complement component 6 [Source:MGI Symbol;Acc:MGI:88233]	Up
ENSMUSG00000043557	314	315	371	147	142	131	333.333	140	1.02016	7.33003	2.30095e-13	1.64325e-12	Mdga1	17	30046923	30189061	-	protein_coding	MAM domain containing glycosylphosphatidylinositol anchor 1 [Source:MGI Symbol;Acc:MGI:1922012]	Up
ENSMUSG00000039187	152	184	139	31	44	51	158.333	42	1.68391	7.32066	2.46746e-13	1.7574e-12	Fanci	7	79041677	79100012	+	protein_coding	Fanconi anemia, complementation group I [Source:MGI Symbol;Acc:MGI:2384790]	Up
ENSMUSG00000058656	65	63	64	143	147	145	64	145	-1.41136	-7.31576	2.55931e-13	1.82008e-12	Samd12	15	53317206	53765933	-	protein_coding	sterile alpha motif domain containing 12 [Source:MGI Symbol;Acc:MGI:2444518]	Down
ENSMUSG00000040270	276	262	285	119	108	102	274.333	109.667	1.09159	7.31017	2.66808e-13	1.89346e-12	Bach2	4	32238804	32586108	+	protein_coding	BTB and CNC homology, basic leucine zipper transcription factor 2 [Source:MGI Symbol;Acc:MGI:894679]	Up
ENSMUSG00000067596	67	79	92	1	3	0	79.3333	1.33333	5.66263	7.3015	2.84579e-13	2.01716e-12	Krt74	15	101662694	101671939	-	transcribed_unitary_pseudogene	keratin 74 [Source:MGI Symbol;Acc:MGI:3629975]	Up
ENSMUSG00000033715	189	167	206	67	54	60	187.333	60.3333	1.40421	7.29955	2.88727e-13	2.04595e-12	Akr1c14	13	4099011	4140688	+	protein_coding	aldo-keto reductase family 1, member C14 [Source:MGI Symbol;Acc:MGI:2145458]	Up
ENSMUSG00000040537	46	75	58	143	134	165	59.6667	147.333	-1.53285	-7.28808	3.1441e-13	2.22395e-12	Adam22	5	8122352	8418160	-	protein_coding	a disintegrin and metallopeptidase domain 22 [Source:MGI Symbol;Acc:MGI:1340046]	Down
ENSMUSG00000027329	189	223	231	70	63	86	214.333	73	1.32494	7.28384	3.24455e-13	2.29295e-12	Spef1	2	131012181	131029202	-	protein_coding	sperm flagellar 1 [Source:MGI Symbol;Acc:MGI:3513546]	Up
ENSMUSG00000074345	121	104	105	208	208	205	110	207	-1.14371	-7.27457	3.47536e-13	2.45314e-12	Tnfaip8l3	9	53930689	53975672	-	protein_coding	tumor necrosis factor, alpha-induced protein 8-like 3 [Source:MGI Symbol;Acc:MGI:2685363]	Down
ENSMUSG00000031379	146	144	152	288	217	279	147.333	261.333	-1.05554	-7.26102	3.84189e-13	2.70461e-12	Pir	X	163052367	163156007	+	protein_coding	pirin [Source:MGI Symbol;Acc:MGI:1916906]	Down
ENSMUSG00000006435	103	76	102	190	178	201	93.6667	189.667	-1.24854	-7.25987	3.87448e-13	2.72675e-12	Neurl1a	19	47167259	47247880	+	protein_coding	neuralized E3 ubiquitin protein ligase 1A [Source:MGI Symbol;Acc:MGI:1334263]	Down
ENSMUSG00000020493	264	251	258	104	107	90	257.667	100.333	1.12862	7.2575	3.943e-13	2.77332e-12	Prr11	11	86979979	86999534	-	protein_coding	proline rich 11 [Source:MGI Symbol;Acc:MGI:2444496]	Up
ENSMUSG00000057182	31	34	35	122	83	103	33.3333	102.667	-1.85138	-7.25367	4.05635e-13	2.85051e-12	Scn3a	2	65287462	65397971	-	protein_coding	sodium channel, voltage-gated, type III, alpha [Source:MGI Symbol;Acc:MGI:98249]	Down
ENSMUSG00000044927	182	197	219	79	56	62	199.333	65.6667	1.37234	7.244	4.35646e-13	3.05778e-12	H1f10	6	87957403	87958619	-	protein_coding	H1.10 linker histone [Source:MGI Symbol;Acc:MGI:2685307]	Up
ENSMUSG00000031756	206	159	193	56	60	63	186	59.6667	1.40872	7.23338	4.71113e-13	3.30281e-12	Cenpn	8	117648469	117668246	+	protein_coding	centromere protein N [Source:MGI Symbol;Acc:MGI:1919405]	Up
ENSMUSG00000031465	141	140	165	257	241	272	148.667	256.667	-1.01803	-7.23204	4.75785e-13	3.33458e-12	Angpt2	8	18740279	18791578	-	protein_coding	angiopoietin 2 [Source:MGI Symbol;Acc:MGI:1202890]	Down
ENSMUSG00000059323	163	177	185	61	33	59	175	51	1.55164	7.23177	4.76725e-13	3.34018e-12	Tonsl	15	76510202	76524158	-	protein_coding	tonsoku-like, DNA repair protein [Source:MGI Symbol;Acc:MGI:1919999]	Up
ENSMUSG00000027496	292	314	313	129	132	130	306.333	130.333	1.00183	7.2308	4.80143e-13	3.36214e-12	Aurka	2	172198110	172212455	-	protein_coding	aurora kinase A [Source:MGI Symbol;Acc:MGI:894678]	Up
ENSMUSG00000024301	206	215	194	71	76	69	205	72	1.27796	7.22298	5.08613e-13	3.55834e-12	Kifc5b	17	27136065	27151557	+	protein_coding	kinesin family member C5B [Source:MGI Symbol;Acc:MGI:2137414]	Up
ENSMUSG00000078506	102	142	134	22	34	30	126	28.6667	1.90425	7.21374	5.4437e-13	3.80177e-12	Aadacl4fm2	4	144281570	144291704	-	protein_coding	AADACL4 family member 2 [Source:MGI Symbol;Acc:MGI:3652194]	Up
ENSMUSG00000021880	171	161	170	64	41	45	167.333	50	1.51291	7.21297	5.47457e-13	3.82108e-12	Rnase6	14	51361365	51369644	+	protein_coding	ribonuclease, RNase A family, 6 [Source:MGI Symbol;Acc:MGI:1925666]	Up
ENSMUSG00000030147	58	74	55	3	5	4	62.3333	4	3.73072	7.21138	5.53862e-13	3.86351e-12	Clec4b1	6	123026921	123048514	+	protein_coding	C-type lectin domain family 4, member b1 [Source:MGI Symbol;Acc:MGI:1917060]	Up
ENSMUSG00000091387	143	128	120	31	35	35	130.333	33.6667	1.72123	7.21019	5.5874e-13	3.89639e-12	Gcnt4	13	97061197	97087414	+	protein_coding	glucosaminyl (N-acetyl) transferase 4, core 2 (beta-1,6-N-acetylglucosaminyltransferase) [Source:MGI Symbol;Acc:MGI:2684919]	Up
ENSMUSG00000034796	24	19	24	91	70	84	22.3333	81.6667	-2.10003	-7.2096	5.61165e-13	3.91214e-12	Cpne7	8	123844113	123861921	+	protein_coding	copine VII [Source:MGI Symbol;Acc:MGI:2142747]	Down
ENSMUSG00000072591	98	94	89	11	21	18	93.6667	16.6667	2.25778	7.20216	5.92643e-13	4.12916e-12	Fzd10os	5	128656163	128677806	-	lncRNA	frizzled class receptor 10, opposite strand [Source:MGI Symbol;Acc:MGI:2442398]	Up
ENSMUSG00000028982	134	120	146	268	200	274	133.333	247.333	-1.11981	-7.20211	5.92871e-13	4.12954e-12	Slc25a33	4	149828493	149858734	-	protein_coding	solute carrier family 25, member 33 [Source:MGI Symbol;Acc:MGI:1917806]	Down
ENSMUSG00000039691	112	98	77	17	20	13	95.6667	16.6667	2.28778	7.20202	5.93266e-13	4.13108e-12	Tspan10	11	120333470	120337776	+	protein_coding	tetraspanin 10 [Source:MGI Symbol;Acc:MGI:2384781]	Up
ENSMUSG00000120174	90	69	69	11	11	7	76	9.66667	2.74205	7.20069	5.99084e-13	4.17036e-12	4931408D14Rik	19	37235740	37241516	-	lncRNA	RIKEN cDNA 4931408D14 gene [Source:NCBI gene (formerly Entrezgene);Acc:77059]	Up
ENSMUSG00000032776	133	129	154	230	257	249	138.667	245.333	-1.05495	-7.19639	6.18259e-13	4.30006e-12	Mctp2	7	71727578	71956356	-	protein_coding	multiple C2 domains, transmembrane 2 [Source:MGI Symbol;Acc:MGI:2685335]	Down
ENSMUSG00000024366	80	90	123	13	21	16	97.6667	16.6667	2.31824	7.19079	6.44173e-13	4.47241e-12	Gfra3	18	34822951	34853440	-	protein_coding	glial cell line derived neurotrophic factor family receptor alpha 3 [Source:MGI Symbol;Acc:MGI:1201403]	Up
ENSMUSG00000037466	217	282	223	91	74	94	240.667	86.3333	1.25023	7.1721	7.38584e-13	5.10994e-12	Tedc1	12	113120041	113129668	+	protein_coding	tubulin epsilon and delta complex 1 [Source:MGI Symbol;Acc:MGI:2144738]	Up
ENSMUSG00000029499	92	77	78	166	156	191	82.3333	171	-1.28446	-7.16933	7.53636e-13	5.21256e-12	Pxmp2	5	110422148	110434052	-	protein_coding	peroxisomal membrane protein 2 [Source:MGI Symbol;Acc:MGI:107487]	Down
ENSMUSG00000098708	29	27	24	78	99	89	26.6667	88.6667	-1.9663	-7.15224	8.53727e-13	5.88424e-12	Gm27252	7	63546204	63549973	+	lncRNA	predicted gene 27252 [Source:MGI Symbol;Acc:MGI:5521095]	Down
ENSMUSG00000037953	98	83	86	1	2	0	89	1	6.24352	7.14973	8.69492e-13	5.98593e-12	A4gnt	9	99494555	99504420	+	protein_coding	alpha-1,4-N-acetylglucosaminyltransferase [Source:MGI Symbol;Acc:MGI:2143261]	Up
ENSMUSG00000060183	76	77	69	12	10	7	74	9.66667	2.7049	7.14857	8.76871e-13	6.03323e-12	Cxcl11	5	92507403	92513344	-	protein_coding	chemokine (C-X-C motif) ligand 11 [Source:MGI Symbol;Acc:MGI:1860203]	Up
ENSMUSG00000025383	8	5	8	57	53	46	7	52	-3.12536	-7.14541	8.97272e-13	6.16643e-12	Il23a	10	128132008	128134621	-	protein_coding	interleukin 23, alpha subunit p19 [Source:MGI Symbol;Acc:MGI:1932410]	Down
ENSMUSG00000031289	244	246	236	104	87	91	242	94	1.13382	7.13399	9.74998e-13	6.68509e-12	Il13ra2	X	146166472	146212188	-	protein_coding	interleukin 13 receptor, alpha 2 [Source:MGI Symbol;Acc:MGI:1277954]	Up
ENSMUSG00000020808	136	141	160	46	41	37	145.667	41.3333	1.5862	7.13238	9.86494e-13	6.76196e-12	Pimreg	11	71932858	71938196	+	protein_coding	PICALM interacting mitotic regulator [Source:MGI Symbol;Acc:MGI:1924434]	Up
ENSMUSG00000020627	309	283	282	127	127	109	291.333	121	1.03561	7.11686	1.10413e-12	7.55301e-12	Klhl29	12	5127472	5425682	-	protein_coding	kelch-like 29 [Source:MGI Symbol;Acc:MGI:2683857]	Up
ENSMUSG00000078122	137	108	123	30	33	28	122.667	30.3333	1.78332	7.1085	1.17314e-12	8.01586e-12	F630028O10Rik	X	95283498	95287267	+	lncRNA	RIKEN cDNA F630028O10 gene [Source:MGI Symbol;Acc:MGI:3641813]	Up
ENSMUSG00000033033	242	246	257	92	83	113	248.333	96	1.14186	7.10781	1.17896e-12	8.05329e-12	Calhm2	19	47093792	47126733	-	protein_coding	calcium homeostasis modulator family member 2 [Source:MGI Symbol;Acc:MGI:1919941]	Up
ENSMUSG00000070501	66	47	67	3	2	3	60	2.66667	4.26102	7.08344	1.40614e-12	9.57754e-12	Ifi214	1	173347283	173363523	-	protein_coding	interferon activated gene 214 [Source:MGI Symbol;Acc:MGI:3584522]	Up
ENSMUSG00000021260	106	92	113	188	201	201	103.667	196.667	-1.15545	-7.07995	1.44208e-12	9.81101e-12	Hhipl1	12	108272529	108297128	+	protein_coding	hedgehog interacting protein-like 1 [Source:MGI Symbol;Acc:MGI:1919265]	Down
ENSMUSG00000040187	251	215	212	77	76	96	226	83	1.21483	7.07803	1.46218e-12	9.93355e-12	Arntl2	6	146697553	146735027	+	protein_coding	aryl hydrocarbon receptor nuclear translocator-like 2 [Source:MGI Symbol;Acc:MGI:2684845]	Up
ENSMUSG00000027314	92	68	71	171	158	160	77	163	-1.31337	-7.07744	1.46843e-12	9.97313e-12	Dll4	2	119156265	119166443	+	protein_coding	delta like canonical Notch ligand 4 [Source:MGI Symbol;Acc:MGI:1859388]	Down
ENSMUSG00000022658	136	133	121	1	1	0	130	0.666667	7.37617	7.07123	1.53561e-12	1.04174e-11	Tagln3	16	45531593	45544971	-	protein_coding	transgelin 3 [Source:MGI Symbol;Acc:MGI:1926784]	Up
ENSMUSG00000027684	67	67	65	179	128	143	66.3333	150	-1.40656	-7.0646	1.61079e-12	1.09149e-11	Mecom	3	30005445	30602157	-	protein_coding	MDS1 and EVI1 complex locus [Source:MGI Symbol;Acc:MGI:95457]	Down
ENSMUSG00000042477	296	331	311	154	99	128	312.667	127	1.07135	7.05441	1.73337e-12	1.17322e-11	Tfap2e	4	126609799	126630033	-	protein_coding	transcription factor AP-2, epsilon [Source:MGI Symbol;Acc:MGI:2679630]	Up
ENSMUSG00000041064	124	145	117	40	31	27	128.667	32.6667	1.74711	7.05336	1.74651e-12	1.1811e-11	Pif1	9	65494442	65503249	+	protein_coding	PIF1 5'-to-3' DNA helicase [Source:MGI Symbol;Acc:MGI:2143057]	Up
ENSMUSG00000032715	89	80	75	211	147	164	81.3333	174	-1.32668	-7.05241	1.75841e-12	1.18881e-11	Trib3	2	152179342	152185952	-	protein_coding	tribbles pseudokinase 3 [Source:MGI Symbol;Acc:MGI:1345675]	Down
ENSMUSG00000027596	14	9	22	70	71	65	15	68.6667	-2.42689	-7.04479	1.85736e-12	1.25427e-11	a	2	154633322	154892932	+	protein_coding	nonagouti [Source:MGI Symbol;Acc:MGI:87853]	Down
ENSMUSG00000054893	255	238	238	102	92	96	243.667	96.6667	1.103	7.04298	1.88169e-12	1.26854e-11	Zfp667	7	6289578	6310882	+	protein_coding	zinc finger protein 667 [Source:MGI Symbol;Acc:MGI:2442757]	Up
ENSMUSG00000053414	185	171	153	48	53	61	169.667	54	1.42082	7.03532	1.98801e-12	1.33907e-11	Hunk	16	90182901	90296441	+	protein_coding	hormonally upregulated Neu-associated kinase [Source:MGI Symbol;Acc:MGI:1347352]	Up
ENSMUSG00000021943	135	134	145	46	38	27	138	37	1.6672	7.0321	2.03452e-12	1.37001e-11	Gdf10	14	33645544	33659940	+	protein_coding	growth differentiation factor 10 [Source:MGI Symbol;Acc:MGI:95684]	Up
ENSMUSG00000003484	18	14	11	75	59	62	14.3333	65.3333	-2.41891	-7.00669	2.44015e-12	1.63757e-11	Cyp4f18	8	72742326	72763470	-	protein_coding	cytochrome P450, family 4, subfamily f, polypeptide 18 [Source:MGI Symbol;Acc:MGI:1919304]	Down
ENSMUSG00000051220	247	247	238	95	69	111	244	91.6667	1.18433	7.0006	2.54864e-12	1.70844e-11	Ercc6l	X	101185322	101200697	-	protein_coding	excision repair cross-complementing rodent repair deficiency complementation group 6 like [Source:MGI Symbol;Acc:MGI:2654144]	Up
ENSMUSG00000020492	298	273	244	97	111	119	271.667	109	1.08618	6.99714	2.61237e-12	1.75067e-11	Ska2	11	87000060	87015461	+	protein_coding	spindle and kinetochore associated complex subunit 2 [Source:MGI Symbol;Acc:MGI:1913390]	Up
ENSMUSG00000030346	207	164	182	67	62	55	184.333	61.3333	1.3556	6.99661	2.62234e-12	1.75635e-11	Rad51ap1	6	126900013	126916550	-	protein_coding	RAD51 associated protein 1 [Source:MGI Symbol;Acc:MGI:1098224]	Up
ENSMUSG00000028927	32	43	28	103	85	116	34.3333	101.333	-1.78952	-6.96636	3.25257e-12	2.16682e-11	Padi2	4	140633655	140679897	+	protein_coding	peptidyl arginine deiminase, type II [Source:MGI Symbol;Acc:MGI:1338892]	Down
ENSMUSG00000049511	41	29	27	110	90	91	32.3333	97	-1.81602	-6.96409	3.30537e-12	2.19952e-11	Htr1b	9	81510344	81515881	-	protein_coding	5-hydroxytryptamine (serotonin) receptor 1B [Source:MGI Symbol;Acc:MGI:96274]	Down
ENSMUSG00000032783	134	129	139	30	44	36	134	36.6667	1.63684	6.96231	3.34749e-12	2.22568e-11	Troap	15	98972456	98981290	+	protein_coding	trophinin associated protein [Source:MGI Symbol;Acc:MGI:1925983]	Up
ENSMUSG00000024727	65	88	83	7	16	11	78.6667	11.3333	2.5622	6.94967	3.66152e-12	2.42902e-11	Trpm6	19	18727347	18869875	+	protein_coding	transient receptor potential cation channel, subfamily M, member 6 [Source:MGI Symbol;Acc:MGI:2675603]	Up
ENSMUSG00000030043	141	135	128	229	247	223	134.667	233	-1.02317	-6.94927	3.67171e-12	2.4351e-11	Tacr1	6	82379315	82537085	+	protein_coding	tachykinin receptor 1 [Source:MGI Symbol;Acc:MGI:98475]	Down
ENSMUSG00000086549	90	81	79	18	15	9	83.3333	14	2.34112	6.94522	3.77877e-12	2.50401e-11	Gm13648	4	156137172	156144259	-	lncRNA	predicted gene 13648 [Source:MGI Symbol;Acc:MGI:3652033]	Up
ENSMUSG00000030149	158	182	158	51	36	64	166	50.3333	1.49415	6.94027	3.91362e-12	2.58902e-11	Klrk1	6	129587286	129600827	-	protein_coding	killer cell lectin-like receptor subfamily K, member 1 [Source:MGI Symbol;Acc:MGI:1196250]	Up
ENSMUSG00000063193	104	86	112	18	26	19	100.667	21	2.02773	6.9376	3.98823e-12	2.63691e-11	Cd300lb	11	114813607	114825212	-	protein_coding	CD300 molecule like family member B [Source:MGI Symbol;Acc:MGI:2685099]	Up
ENSMUSG00000055717	76	96	72	18	11	9	81.3333	12.6667	2.45277	6.92535	4.34907e-12	2.86509e-11	Slain1	14	103887664	103942343	+	protein_coding	SLAIN motif family, member 1 [Source:MGI Symbol;Acc:MGI:2145578]	Up
ENSMUSG00000064061	166	170	143	56	50	43	159.667	49.6667	1.4533	6.92439	4.37848e-12	2.88366e-11	Dzip3	16	48744595	48814528	-	protein_coding	DAZ interacting protein 3, zinc finger [Source:MGI Symbol;Acc:MGI:1917433]	Up
ENSMUSG00000026955	135	149	165	44	51	36	149.667	43.6667	1.54445	6.92129	4.47558e-12	2.94434e-11	Sapcd2	2	25262333	25268225	+	protein_coding	suppressor APC domain containing 2 [Source:MGI Symbol;Acc:MGI:1919330]	Up
ENSMUSG00000040569	93	92	91	14	19	22	92	18.3333	2.09621	6.92096	4.48602e-12	2.94967e-11	Slc26a7	4	14502430	14621805	-	protein_coding	solute carrier family 26, member 7 [Source:MGI Symbol;Acc:MGI:2384791]	Up
ENSMUSG00000051817	250	269	285	108	120	98	268	108.667	1.07011	6.91523	4.67111e-12	3.06702e-11	Sox12	2	152235531	152239983	-	protein_coding	SRY (sex determining region Y)-box 12 [Source:MGI Symbol;Acc:MGI:98360]	Up
ENSMUSG00000075707	114	141	101	2	0	0	118.667	0.666667	7.24579	6.91222	4.77135e-12	3.13197e-11	Dio3	12	110245502	110247531	+	protein_coding	deiodinase, iodothyronine type III [Source:MGI Symbol;Acc:MGI:1306782]	Up
ENSMUSG00000022367	110	100	73	185	172	211	94.3333	189.333	-1.23495	-6.906	4.98517e-12	3.26961e-11	Has2	15	56529023	56557935	-	protein_coding	hyaluronan synthase 2 [Source:MGI Symbol;Acc:MGI:107821]	Down
ENSMUSG00000029516	214	202	245	89	80	79	220.333	82.6667	1.18334	6.90584	4.99083e-12	3.27241e-11	Cit	5	115983337	116147006	+	protein_coding	citron [Source:MGI Symbol;Acc:MGI:105313]	Up
ENSMUSG00000042761	24	16	31	74	82	92	23.6667	82.6667	-2.03561	-6.89925	5.22763e-12	3.42483e-11	Mrap2	9	87026359	87066098	+	protein_coding	melanocortin 2 receptor accessory protein 2 [Source:MGI Symbol;Acc:MGI:3609239]	Down
ENSMUSG00000000028	303	274	257	109	119	121	278	116.333	1.02531	6.89622	5.34028e-12	3.49767e-11	Cdc45	16	18599197	18630737	-	protein_coding	cell division cycle 45 [Source:MGI Symbol;Acc:MGI:1338073]	Up
ENSMUSG00000001661	244	216	301	103	96	88	253.667	95.6667	1.17528	6.89052	5.55871e-12	3.63671e-11	Hoxc6	15	102906689	102920313	+	protein_coding	homeobox C6 [Source:MGI Symbol;Acc:MGI:96197]	Up
ENSMUSG00000057723	68	95	73	2	1	0	78.6667	1	6.06747	6.88234	5.88764e-12	3.84873e-11	Krt33b	11	99914460	99920694	-	protein_coding	keratin 33B [Source:MGI Symbol;Acc:MGI:1309991]	Up
ENSMUSG00000034731	183	156	128	262	254	283	155.667	266.333	-1.00556	-6.88112	5.93827e-12	3.88075e-11	Dgkh	14	78796190	78970216	-	protein_coding	diacylglycerol kinase, eta [Source:MGI Symbol;Acc:MGI:2444188]	Down
ENSMUSG00000052125	200	178	196	66	70	70	191.333	68.6667	1.24694	6.87576	6.16599e-12	4.02513e-11	F730043M19Rik	12	33161710	33197611	-	lncRNA	RIKEN cDNA F730043M19 gene [Source:MGI Symbol;Acc:MGI:2443237]	Up
ENSMUSG00000049036	77	63	70	13	7	8	70	9.33333	2.67668	6.87364	6.25843e-12	4.08323e-11	Tmem121	12	113149550	113153143	+	protein_coding	transmembrane protein 121 [Source:MGI Symbol;Acc:MGI:1916445]	Up
ENSMUSG00000025877	157	157	182	48	38	66	165.333	50.6667	1.47829	6.8734	6.26881e-12	4.08887e-11	Hk3	13	55153798	55169198	-	protein_coding	hexokinase 3 [Source:MGI Symbol;Acc:MGI:2670962]	Up
ENSMUSG00000073295	121	140	128	30	38	39	129.667	35.6667	1.63109	6.87245	6.31077e-12	4.11511e-11	Nudt11	X	5959507	5967164	+	protein_coding	nudix (nucleoside diphosphate linked moiety X)-type motif 11 [Source:MGI Symbol;Acc:MGI:1930957]	Up
ENSMUSG00000067813	64	64	51	9	2	2	59.6667	4.33333	3.55412	6.87208	6.32708e-12	4.12461e-11	Xkr9	1	13738995	13771947	+	protein_coding	X-linked Kx blood group related 9 [Source:MGI Symbol;Acc:MGI:2686466]	Up
ENSMUSG00000043122	189	190	230	79	61	77	203	72.3333	1.25938	6.86259	6.76243e-12	4.40115e-11	A530016L24Rik	12	112455882	112466361	+	protein_coding	RIKEN cDNA A530016L24 gene [Source:MGI Symbol;Acc:MGI:2443020]	Up
ENSMUSG00000116953	227	179	158	41	67	64	188	57.3333	1.47999	6.85445	7.15895e-12	4.64773e-11	9030025P20Rik	17	15198730	15211834	+	protein_coding	RIKEN cDNA 9030025P20 gene [Source:MGI Symbol;Acc:MGI:3583895]	Up
ENSMUSG00000031669	158	142	152	48	43	51	150.667	47.3333	1.44008	6.85368	7.19741e-12	4.67142e-11	Gins3	8	96360081	96371688	+	protein_coding	GINS complex subunit 3 (Psf3 homolog) [Source:MGI Symbol;Acc:MGI:1926083]	Up
ENSMUSG00000041119	150	108	102	246	228	204	120	226	-1.14573	-6.8429	7.76037e-12	5.02817e-11	Pde9a	17	31605184	31695284	+	protein_coding	phosphodiesterase 9A [Source:MGI Symbol;Acc:MGI:1277179]	Down
ENSMUSG00000068227	213	190	209	83	76	64	204	74.3333	1.22461	6.84288	7.76192e-12	5.02817e-11	Il2rb	15	78363456	78379471	-	protein_coding	interleukin 2 receptor, beta chain [Source:MGI Symbol;Acc:MGI:96550]	Up
ENSMUSG00000027520	6	3	3	43	39	48	4	43.3333	-3.66744	-6.83976	7.93265e-12	5.13456e-11	Zdbf2	1	63312424	63353735	+	protein_coding	zinc finger, DBF-type containing 2 [Source:MGI Symbol;Acc:MGI:1921134]	Down
ENSMUSG00000039639	131	124	115	1	0	0	123.333	0.333333	8.19605	6.83476	8.21439e-12	5.31257e-11	Kcne1	16	92142870	92156356	-	protein_coding	potassium voltage-gated channel, Isk-related subfamily, member 1 [Source:MGI Symbol;Acc:MGI:96673]	Up
ENSMUSG00000030768	214	193	207	80	67	82	204.667	76.3333	1.19288	6.83377	8.27133e-12	5.34793e-11	Disp1	1	182867830	183003086	-	protein_coding	dispatched RND transporter family member 1 [Source:MGI Symbol;Acc:MGI:1916147]	Up
ENSMUSG00000033585	259	241	269	111	93	113	256.333	105.667	1.04859	6.82564	8.75368e-12	5.6521e-11	Ndn	7	61996317	62000010	+	protein_coding	necdin, MAGE family member [Source:MGI Symbol;Acc:MGI:97290]	Up
ENSMUSG00000050505	44	52	46	123	98	130	47.3333	117	-1.53402	-6.82191	8.98389e-12	5.796e-11	Pcdh20	14	88702179	88708832	-	protein_coding	protocadherin 20 [Source:MGI Symbol;Acc:MGI:2443376]	Down
ENSMUSG00000042258	25	18	13	73	66	76	18.6667	71.6667	-2.17136	-6.8198	9.11668e-12	5.87528e-11	Isl1	13	116434817	116446225	-	protein_coding	ISL1 transcription factor, LIM/homeodomain [Source:MGI Symbol;Acc:MGI:101791]	Down
ENSMUSG00000031543	100	101	127	189	212	206	109.333	202.333	-1.11975	-6.80842	9.86735e-12	6.35214e-11	Ank1	8	23464860	23640513	+	protein_coding	ankyrin 1, erythroid [Source:MGI Symbol;Acc:MGI:88024]	Down
ENSMUSG00000040841	218	202	248	94	83	74	222.667	83.6667	1.18073	6.80221	1.03025e-11	6.62327e-11	Six5	7	18828519	18832474	+	protein_coding	sine oculis-related homeobox 5 [Source:MGI Symbol;Acc:MGI:106220]	Up
ENSMUSG00000044201	202	217	180	76	72	71	199.667	73	1.22073	6.80029	1.04406e-11	6.7048e-11	Cdc25c	18	34866046	34884586	-	protein_coding	cell division cycle 25C [Source:MGI Symbol;Acc:MGI:88350]	Up
ENSMUSG00000030089	104	118	126	224	207	195	116	208.667	-1.07816	-6.79912	1.05261e-11	6.75606e-11	Slc41a3	6	90581707	90623394	+	protein_coding	solute carrier family 41, member 3 [Source:MGI Symbol;Acc:MGI:1918949]	Down
ENSMUSG00000025213	176	159	163	54	39	66	166	53	1.41881	6.79587	1.07664e-11	6.90838e-11	Kazald1	19	45063680	45067728	+	protein_coding	Kazal-type serine peptidase inhibitor domain 1 [Source:MGI Symbol;Acc:MGI:2147606]	Up
ENSMUSG00000032878	45	34	33	115	99	92	37.3333	102	-1.68168	-6.7923	1.10359e-11	7.0756e-11	Ccdc85a	11	28335685	28534324	-	protein_coding	coiled-coil domain containing 85A [Source:MGI Symbol;Acc:MGI:2445069]	Down
ENSMUSG00000050704	107	132	91	2	0	0	110	0.666667	7.1364	6.79164	1.10869e-11	7.10633e-11	2310061N02Rik	16	88504057	88504850	-	protein_coding	RIKEN cDNA 2310061N02 gene [Source:MGI Symbol;Acc:MGI:1916911]	Up
ENSMUSG00000038578	221	200	207	88	75	75	209.333	79.3333	1.16887	6.78911	1.1283e-11	7.23012e-11	Susd1	4	59314683	59438633	-	protein_coding	sushi domain containing 1 [Source:MGI Symbol;Acc:MGI:3651543]	Up
ENSMUSG00000038580	69	75	55	0	0	0	66.3333	0	8.26341	6.78028	1.19944e-11	7.67143e-11	Sct	7	140858243	140859046	-	protein_coding	secretin [Source:MGI Symbol;Acc:MGI:99466]	Up
ENSMUSG00000031821	232	308	261	103	117	92	267	104	1.12814	6.76504	1.33269e-11	8.49616e-11	Gins2	8	121305372	121316043	-	protein_coding	GINS complex subunit 2 (Psf2 homolog) [Source:MGI Symbol;Acc:MGI:1921019]	Up
ENSMUSG00000037251	276	237	326	99	114	122	279.667	111.667	1.09312	6.75968	1.38295e-11	8.80474e-11	Pomk	8	26470632	26484161	-	protein_coding	protein-O-mannose kinase [Source:MGI Symbol;Acc:MGI:1921903]	Up
ENSMUSG00000067614	75	68	75	0	0	3	72.6667	1	5.95361	6.74402	1.54058e-11	9.78992e-11	Krt86	15	101371359	101377867	+	protein_coding	keratin 86 [Source:MGI Symbol;Acc:MGI:109362]	Up
ENSMUSG00000050105	123	118	120	240	207	193	120.333	213.333	-1.05729	-6.74258	1.55598e-11	9.87983e-11	Fam110d	4	133978421	133981417	-	protein_coding	family with sequence similarity 110, member D [Source:MGI Symbol;Acc:MGI:1919940]	Down
ENSMUSG00000041957	164	164	156	54	52	57	161.333	54.3333	1.33953	6.74124	1.57036e-11	9.96846e-11	Pkp2	16	16031182	16090576	+	protein_coding	plakophilin 2 [Source:MGI Symbol;Acc:MGI:1914701]	Up
ENSMUSG00000064325	108	120	78	19	22	25	102	22	1.98241	6.72855	1.71358e-11	1.08572e-10	Hhip	8	80692480	80784635	-	protein_coding	Hedgehog-interacting protein [Source:MGI Symbol;Acc:MGI:1341847]	Up
ENSMUSG00000089762	328	304	385	174	115	139	339	142.667	1.01954	6.72541	1.75102e-11	1.10886e-10	Ier5l	2	30361549	30364231	-	protein_coding	immediate early response 5-like [Source:MGI Symbol;Acc:MGI:1919750]	Up
ENSMUSG00000087057	5	5	6	49	47	37	5.33333	44.3333	-3.28793	-6.71824	1.83933e-11	1.16291e-10	Gm11730	11	116985774	116987893	-	lncRNA	predicted gene 11730 [Source:MGI Symbol;Acc:MGI:3650941]	Down
ENSMUSG00000026826	45	52	62	113	121	139	53	124.333	-1.46037	-6.70713	1.98492e-11	1.25096e-10	Nr4a2	2	56996842	57014015	-	protein_coding	nuclear receptor subfamily 4, group A, member 2 [Source:MGI Symbol;Acc:MGI:1352456]	Down
ENSMUSG00000041498	199	173	213	71	72	71	195	71.3333	1.21937	6.70509	2.01284e-11	1.26788e-10	Kif14	1	136394081	136459249	+	protein_coding	kinesin family member 14 [Source:MGI Symbol;Acc:MGI:1098226]	Up
ENSMUSG00000045287	203	195	209	87	63	77	202.333	75.6667	1.18946	6.69163	2.20703e-11	1.38688e-10	Rtn4rl1	11	75084609	75158595	+	protein_coding	reticulon 4 receptor-like 1 [Source:MGI Symbol;Acc:MGI:2661375]	Up
ENSMUSG00000004296	21	31	33	82	92	85	28.3333	86.3333	-1.83905	-6.68744	2.2711e-11	1.42639e-10	Il12b	11	44290890	44304860	+	protein_coding	interleukin 12b [Source:MGI Symbol;Acc:MGI:96540]	Down
ENSMUSG00000047003	202	181	202	60	68	84	195	70.6667	1.23384	6.6821	2.35549e-11	1.47743e-10	Zfp41	15	75488528	75501676	+	protein_coding	zinc finger protein 41 [Source:MGI Symbol;Acc:MGI:99186]	Up
ENSMUSG00000043953	51	47	65	120	118	138	54.3333	125.333	-1.43605	-6.68043	2.38237e-11	1.4935e-10	Ccrl2	9	110883554	110886587	-	protein_coding	chemokine (C-C motif) receptor-like 2 [Source:MGI Symbol;Acc:MGI:1920904]	Down
ENSMUSG00000030607	45	50	70	5	0	2	55	2.33333	4.33122	6.68026	2.38525e-11	1.49491e-10	Acan	7	78703231	78764847	+	protein_coding	aggrecan [Source:MGI Symbol;Acc:MGI:99602]	Up
ENSMUSG00000046295	72	65	69	9	11	11	68.6667	10.3333	2.5008	6.67454	2.48012e-11	1.55314e-10	Ankle1	8	71858654	71862548	+	protein_coding	ankyrin repeat and LEM domain containing 1 [Source:MGI Symbol;Acc:MGI:1918775]	Up
ENSMUSG00000086390	216	230	235	78	102	85	227	88.3333	1.12909	6.66476	2.65101e-11	1.65709e-10	1810019D21Rik	8	106862013	106865358	+	lncRNA	RIKEN cDNA 1810019D21 gene [Source:MGI Symbol;Acc:MGI:1917021]	Up
ENSMUSG00000045322	130	91	99	25	16	31	106.667	24	1.92344	6.65852	2.76596e-11	1.72621e-10	Tlr9	9	106099797	106104082	+	protein_coding	toll-like receptor 9 [Source:MGI Symbol;Acc:MGI:1932389]	Up
ENSMUSG00000042751	67	55	45	4	5	5	55.6667	4.66667	3.34459	6.65821	2.77184e-11	1.72943e-10	Nmnat2	1	152830744	152995007	+	protein_coding	nicotinamide nucleotide adenylyltransferase 2 [Source:MGI Symbol;Acc:MGI:2444155]	Up
ENSMUSG00000038201	96	82	87	174	167	163	88.3333	168	-1.15893	-6.65751	2.78499e-11	1.73672e-10	Kcna7	7	45055077	45059187	+	protein_coding	potassium voltage-gated channel, shaker-related subfamily, member 7 [Source:MGI Symbol;Acc:MGI:96664]	Down
ENSMUSG00000034613	248	270	251	107	102	117	256.333	108.667	1.00797	6.65331	2.8658e-11	1.78617e-10	Ppm1h	10	122514667	122781700	+	protein_coding	protein phosphatase 1H (PP2C domain containing) [Source:MGI Symbol;Acc:MGI:2442087]	Up
ENSMUSG00000043008	93	80	99	203	192	147	90.6667	180.667	-1.22768	-6.64786	2.97376e-11	1.85151e-10	Klhl6	16	19765246	19801787	-	protein_coding	kelch-like 6 [Source:MGI Symbol;Acc:MGI:2686922]	Down
ENSMUSG00000058396	100	93	95	156	188	201	96	181.667	-1.15167	-6.64756	2.97988e-11	1.85483e-10	Gpr182	10	127583145	127587601	-	protein_coding	G protein-coupled receptor 182 [Source:MGI Symbol;Acc:MGI:109545]	Down
ENSMUSG00000055194	108	102	84	0	1	1	98	0.666667	6.96847	6.62693	3.42751e-11	2.12565e-10	Actbl2	13	111391547	111394283	+	protein_coding	actin, beta-like 2 [Source:MGI Symbol;Acc:MGI:2444552]	Up
ENSMUSG00000120166	4	2	3	43	41	35	3	39.6667	-3.95744	-6.62308	3.51789e-11	2.17828e-10	ENSMUSG00000120166	5	104719508	104732487	+	protein_coding	novel transcript	Down
ENSMUSG00000035439	211	186	174	80	65	59	190.333	68	1.25359	6.62249	3.53206e-11	2.18649e-10	Haus8	8	71701205	71725578	-	protein_coding	4HAUS augmin-like complex, subunit 8 [Source:MGI Symbol;Acc:MGI:1923728]	Up
ENSMUSG00000097908	135	150	134	45	42	44	139.667	43.6667	1.44689	6.61783	3.64517e-11	2.25297e-10	4933404O12Rik	5	136947964	136965968	+	lncRNA	RIKEN cDNA 4933404O12 gene [Source:MGI Symbol;Acc:MGI:1914002]	Up
ENSMUSG00000039476	112	107	144	30	36	31	121	32.3333	1.67177	6.60897	3.8701e-11	2.38764e-10	Prrx2	2	30724984	30771263	+	protein_coding	paired related homeobox 2 [Source:MGI Symbol;Acc:MGI:98218]	Up
ENSMUSG00000057674	67	59	49	0	0	0	58.3333	0	8.07743	6.6005	4.09775e-11	2.52217e-10	Gm11938	11	99493472	99494134	-	protein_coding	predicted gene 11938 [Source:MGI Symbol;Acc:MGI:3651233]	Up
ENSMUSG00000097705	45	45	58	102	133	121	49.3333	118.667	-1.49906	-6.59756	4.17993e-11	2.57142e-10	Gm26740	10	22062118	22178734	-	lncRNA	predicted gene, 26740 [Source:MGI Symbol;Acc:MGI:5477234]	Down
ENSMUSG00000096225	2	0	4	35	42	44	2	40.3333	-4.56583	-6.5903	4.3895e-11	2.69755e-10	Lhx8	3	154011931	154036296	-	protein_coding	LIM homeobox protein 8 [Source:MGI Symbol;Acc:MGI:1096343]	Down
ENSMUSG00000047330	106	102	77	186	177	175	95	179.333	-1.14791	-6.57582	4.83854e-11	2.96658e-10	Kcne4	1	78794475	78797745	+	protein_coding	potassium voltage-gated channel, Isk-related subfamily, gene 4 [Source:MGI Symbol;Acc:MGI:1891125]	Down
ENSMUSG00000004791	49	50	49	118	119	106	49.3333	114.333	-1.44457	-6.57272	4.9404e-11	3.02668e-10	Pgf	12	85213409	85224564	-	protein_coding	placental growth factor [Source:MGI Symbol;Acc:MGI:105095]	Down
ENSMUSG00000051076	54	55	67	7	5	8	58.6667	6.66667	2.9082	6.56691	5.13701e-11	3.14469e-10	Vtcn1	3	100732775	100804238	+	protein_coding	V-set domain containing T cell activation inhibitor 1 [Source:MGI Symbol;Acc:MGI:3039619]	Up
ENSMUSG00000028255	10	12	11	53	49	57	11	53	-2.49826	-6.54685	5.87636e-11	3.58341e-10	Clca1	3	144709578	144738537	-	protein_coding	chloride channel accessory 1 [Source:MGI Symbol;Acc:MGI:1346342]	Down
ENSMUSG00000008496	91	98	105	24	21	26	98	23.6667	1.82013	6.54273	6.04041e-11	3.67872e-10	Pou2f2	7	24786769	24879151	-	protein_coding	POU domain, class 2, transcription factor 2 [Source:MGI Symbol;Acc:MGI:101897]	Up
ENSMUSG00000013974	32	43	29	98	94	90	34.6667	94	-1.67005	-6.5314	6.51592e-11	3.96119e-10	Mcemp1	8	3715754	3719259	+	protein_coding	mast cell expressed membrane protein 1 [Source:MGI Symbol;Acc:MGI:1916439]	Down
ENSMUSG00000050239	107	102	86	1	0	0	98.3333	0.333333	7.86923	6.53009	6.5731e-11	3.9939e-10	Krtap24-1	16	88407593	88409167	-	protein_coding	keratin associated protein 24-1 [Source:MGI Symbol;Acc:MGI:2685158]	Up
ENSMUSG00000036661	90	68	104	165	181	169	87.3333	171.667	-1.20744	-6.52837	6.6488e-11	4.03679e-10	Dennd3	15	73384409	73444091	+	protein_coding	DENN/MADD domain containing 3 [Source:MGI Symbol;Acc:MGI:2146009]	Down
ENSMUSG00000002104	43	29	54	128	89	117	42	111.333	-1.63513	-6.50776	7.62772e-11	4.62167e-10	Rapsn	2	90865965	90876074	+	protein_coding	receptor-associated protein of the synapse [Source:MGI Symbol;Acc:MGI:99422]	Down
ENSMUSG00000078253	62	54	47	0	0	0	54.3333	0	7.97493	6.50244	7.90301e-11	4.78236e-10	Krtap16-1	11	99875536	99877423	-	protein_coding	keratin associated protein 16-1 [Source:MGI Symbol;Acc:MGI:3650326]	Up
ENSMUSG00000020150	104	94	117	35	10	21	105	22	2.02837	6.49607	8.24467e-11	4.98148e-10	Gamt	10	80093985	80096846	-	protein_coding	guanidinoacetate methyltransferase [Source:MGI Symbol;Acc:MGI:1098221]	Up
[truncated: 1,670 more rows]

## Sheet: Supplementary Table S2
Supplementary Table S1. Differentially Expressed Protein in Treat-vs-PBS
[truncated: 7,042 more rows]
